# Supplementary material for: EEG-based vibrotactile evoked brain-computer interfaces system: A systematic review
Source: PLoS One. 2022 Jun 3;17(6):e0269001. doi: 10.1371/journal.pone.0269001 (PMC9165854; doi:10.1371/journal.pone.0269001)
Supplement: S1 Database — Data in this file can be used to fully replicate the results and findings presented in our study. (XLSX) [file pone.0269001.s003.xlsx]

## Sheet: Sheet1
Publication Title	Publication year	Region	Subject type	Number of subject	Number of channels	Region of Interest (ROIs) Classification	Region of Interest (ROIs) visualization	Stimulation paradigm	Vibrotactile Screening (Y/N)	Vibration intensity	Vibrotactile frequency applied	Vibration on-time	Vibration off-time	Location of the vibration	Number of vibrations	Number of class	Bandpass filtering	Down-sampling	Artifact removal	Baseline correction	Logarithm transform	Detrend	Spatially whiten	Feature engineering	Model	ROC/AUC	TPR	FPR	Kappa Value	Bitrate or ITR (bits/min)	Accuracy	Online/Offline Evaluation	Subject Transfer	chance level
Achieving a hybrid brain–computer interfacewith tactile selective attention and motor imagery	2014	Korea	Healthy	16	64	Yes	Yes	SSSEP	Yes	0.6 G	Left thumb 16-20 Hz; Right thumb 21-25 Hz	3s	Random 5-7s	Both thumbs	2	2	Bandpass filter (16-25 Hz)	n.a.	Manual inspection	n.a.	n.a.	n.a.	n.a.	CSP	LDA	n.a.	n.a.	n.a.	n.a.	n.a.	Yes (on the graph)	offline	n.a.	0.5
Age-Related Changes in Vibro-Tactile EEG Response and Its Implications in BCI Applications: A Comparison between Older and Younger Populations	2019	Canada	Healthy	22	32	Yes	n.a.	Vibrotactile induced Sensory-Motor Rhythms	n.a.	1.4 G	27 Hz	5s	Random 4.5-6.5s	Tendon on both wrist	2	2	Bandpass filter	n.a.	Manual inspection	n.a.	n.a.	n.a.	n.a.	CSP	LDA	n.a.	n.a.	n.a.	n.a.	n.a.	0.823	offline	n.a.	0.5
	2019	Canada	Healthy		32	Yes	n.a.	Vibrotactile induced Sensory-Motor Rhythms	n.a.	1.4 G	27 Hz	5s	Random 4.5-6.5s	Tendon on both wrist	2	2	Bandpass filter	n.a.	Manual inspection	n.a.	n.a.	n.a.	n.a.	CSP	LDA	n.a.	n.a.	n.a.	n.a.	n.a.	0.664	offline	n.a.	0.5
Anticipation- and error-related EEG signals during realistic human-machine interaction: a study on visual and tactile feedback	2012	Switzerland	Healthy	6	2	Yes	Yes	Error-related potential	n.a.	n.a.	200 Hz	n.a.	4s	Upper back	2	2	Bandpass filter (2-10 Hz)	Yes	n.a.	Yes	n.a.	n.a.	n.a.	Raw	LDA	0.78	n.a.	n.a.	n.a.	n.a.	n.a.	offline	n.a.	n.a.
	2012	Switzerland	Healthy		2	Yes	Yes	Error-related potential	n.a.	n.a.	200 Hz	n.a.	4s	Upper back	2	2	Bandpass filter (2-10 Hz)	Yes	n.a.	Yes	n.a.	n.a.	n.a.	Raw	LDA	0.73	n.a.	n.a.	n.a.	n.a.	n.a.	offline	n.a.	n.a.
Assessing Command-Following and Communication With Vibro-Tactile P300 Brain-Computer Interface Tools in Patients With Unresponsive Wakefulness Syndrome	2018	Austria	Unresponsive wakefulness syndrome	12	8	Yes	Yes	P300	n.a.	n.a.	80 Hz	100ms	n.a.	Both wrists	2	2	Bandpass filter (0.1-30 Hz )	Yes	Threhold rejection (+-100Hz)	n.a.	n.a.	n.a.	n.a.	Raw	LDA	n.a.	n.a.	n.a.	n.a.	n.a.	0.383	offline	n.a.	0.125
	2018	Austria	Unresponsive wakefulness syndrome		8	Yes	Yes	P300	n.a.	n.a.	80 Hz	100ms	n.a.	Both wrists and back or shoulder	3	2	Bandpass filter (0.1-30 Hz )	Yes	Threhold rejection (+-100Hz)	n.a.	n.a.	n.a.	n.a.	Raw	LDA	n.a.	n.a.	n.a.	n.a.	n.a.	0.263	offline	n.a.	0.125
	2018	Austria	Unresponsive wakefulness syndrome		8	Yes	Yes	P300	n.a.	n.a.	80 Hz	100ms	n.a.	Both wrists	2	2	Bandpass filter (0.1-30 Hz )	Yes	Threhold rejection (+-100Hz)	n.a.	n.a.	n.a.	n.a.	Raw	LDA	n.a.	n.a.	n.a.	n.a.	n.a.	0.7	online	n.a.	0.125
Assessment and Communication for People with Disorders of Consciousness	2017	Austria	Disorder of consciousness	n.a.	8	Yes	n.a.	P300	n.a.	n.a.	n.a.	100ms	212.5ms	Both wrists	2	2	n.a.	Yes	n.a.	n.a.	n.a.	n.a.	n.a.	Raw	n.a.	n.a.	n.a.	n.a.	n.a.	n.a.	Yes (on the graph)	offline	n.a.	n.a.
	2017	Austria	Disorder of consciousness		8	Yes	n.a.	P300	n.a.	n.a.	n.a.	100ms	212.5ms	Both wrists and right anlke (or middle back)	3	2	n.a.	Yes	n.a.	n.a.	n.a.	n.a.	n.a.	Raw	n.a.	n.a.	n.a.	n.a.	n.a.	n.a.	Yes (on the graph)	offline	n.a.	n.a.
	2017	Austria	Disorder of consciousness		8	Yes	n.a.	P300	n.a.	n.a.	n.a.	100ms	212.5ms	Both wrists and right anlke (or middle back)	3	2	n.a.	Yes	n.a.	n.a.	n.a.	n.a.	n.a.	Raw	n.a.	n.a.	n.a.	n.a.	n.a.	n.a.	Yes (on the graph)	online	n.a.	n.a.
Auditory and Somatosensory P3 Are Complementary onsciousness	2020	Belgium	Disorder of consciousness	52	8	Yes	Yes	P300	n.a.	n.a.	225 Hz	30 ms	270ms	Both wrists	2	2	Bandpass filter (0.1-30 Hz )	Yes	Threhold rejection (+-100Hz)	Yes	n.a.	n.a.	n.a.	Raw	LDA	n.a.	Yes (on the graph)	n.a.	n.a.	n.a.	n.a.	offline	n.a.	n.a.
	2020	Belgium	Healthy		8	Yes	Yes	P300	n.a.	n.a.	225 Hz	30 ms	270ms	Both wrists	2	2	Bandpass filter (0.1-30 Hz )	Yes	Threhold rejection (+-100Hz)	Yes	n.a.	n.a.	n.a.	Raw	LDA	n.a.	Yes (on the graph)	n.a.	n.a.	n.a.	n.a.	offline	n.a.	n.a.
An Auditory-Tactile Visual Saccade-IndependentP300 Brain–Computer Interface	2016	China	Healthy	12	8	Yes	n.a.	P300	n.a.	n.a.	n.a.	200ms	200ms	Waist	4	4	Bandpass filter (0.1-45 Hz )	Yes	n.a.	Yes	n.a.	n.a.	n.a.	Raw	BLDA	n.a.	n.a.	n.a.	n.a.	Yes (on the graph)	0.5763	offline	n.a.	n.a.
	2016	China	Healthy		8	Yes	n.a.	P300	n.a.	n.a.	n.a.	200ms	200ms	Waist	4	4	Bandpass filter (0.1-45 Hz )	Yes	n.a.	Yes	n.a.	n.a.	n.a.	Raw	BLDA	n.a.	n.a.	n.a.	n.a.	7.13 (1.61)	0.805	online	n.a.	0.25
Classification of finger vibrotactile input using scalp EEG	2015	America	Healthy	1	64	Yes	All	SSSEP	n.a.	1.3 G	200Hz	2s	Random 2-5s	All fingers on the left hand	5	5	Bandpass filter (0.1-4 Hz )	Yes	n.a.	n.a.	Yes	n.a.	n.a.	Raw	Local fisher LDA - Gaussian Mixture Model (GMM)	n.a.	n.a.	n.a.	n.a.	n.a.	0.976	offline	n.a.	n.a.
	2015	America	Healthy		64	Yes	All	SSSEP	n.a.	1.3 G	200Hz	2s	Random 2-5s	Both thumbs and both index fingers	4	4	Bandpass filter (0.1-4 Hz )	Yes	n.a.	n.a.	Yes	n.a.	n.a.	Raw	Local fisher LDA - Gaussian Mixture Model (GMM)	n.a.	n.a.	n.a.	n.a.	n.a.	0.993	offline	n.a.	n.a.
Classification of Selective Attention based on Steady-State Somatosensory Evoked Potentials using High-Frequency Vibration Stimuli	2020	Korea	Healthy	2	31	Yes	Yes	SSSEP	Yes	n.a.	70-100Hz	6s	2s	Both index fingers	2	2	n.a.	n.a.	n.a.	n.a.	n.a.	n.a.	n.a.	CSP	RLDA	n.a.	n.a.	n.a.	n.a.	n.a.	0.617	offline	n.a.	0.5
Classification of Selective Attention Within Steady-State Somatosensory Evoked Potentials From Dry Electrodes Using Mutual Information-Based Spatio-Spectral Feature Selection	2020	Korea	Healthy	8	23	Yes	n.a.	SSSEP	Yes	n.a.	20-40Hz	6s	4s	Both index fingers	2	3	n.a.	n.a.	n.a.	n.a.	n.a.	n.a.	n.a.	CSP	RLDA	n.a.	n.a.	n.a.	33.00%±19.00%	n.a.	0.488	offline	n.a.	n.a.
	2020	Korea	Healthy		23	Yes	n.a.	SSSEP	Yes	n.a.	20-40Hz	6s	4s	Both index fingers	2	3	n.a.	n.a.	n.a.	n.a.	n.a.	n.a.	n.a.	FFT + CSP	RLDA	n.a.	n.a.	n.a.	n.a.	n.a.	0.48	offline	n.a.	n.a.
	2020	Korea	Healthy		23	Yes	n.a.	SSSEP	Yes	n.a.	20-40Hz	6s	4s	Both index fingers	2	3	12 sub-frequency bands(16-19, 18-21, ..., and 38-41 Hz)	n.a.	n.a.	n.a.	n.a.	n.a.	n.a.	FBCSP	RLDA	n.a.	n.a.	n.a.	n.a.	n.a.	0.558	offline	n.a.	n.a.
	2020	Korea	Healthy		23	Yes	n.a.	SSSEP	Yes	n.a.	20-40Hz	6s	4s	Both index fingers	2	3	12 sub-frequency bands(16-19, 18-21, ..., and 38-41 Hz)	n.a.	n.a.	n.a.	n.a.	n.a.	n.a.	FFT + CSP	RLDA	n.a.	n.a.	n.a.	35.00%±17.00%	n.a.	0.564	offline	n.a.	n.a.
	2020	Korea	Healthy		23	Yes	n.a.	SSSEP	Yes	n.a.	20-40Hz	6s	4s	Both index fingers	2	3	12 sub-frequency bands(16-19, 18-21, ..., and 38-41 Hz)	n.a.	n.a.	n.a.	n.a.	n.a.	n.a.	FFT + CSP	SVM	n.a.	n.a.	n.a.	33.00%±15.00%	n.a.	0.553	offline	n.a.	n.a.
	2020	Korea	Healthy		23	Yes	n.a.	SSSEP	Yes	n.a.	20-40Hz	6s	4s	Both index fingers	2	3	12 sub-frequency bands(16-19, 18-21, ..., and 38-41 Hz)	n.a.	n.a.	n.a.	n.a.	n.a.	n.a.	FFT + CSP	LDA	n.a.	n.a.	n.a.	n.a.	n.a.	0.487	offline	n.a.	n.a.
	2020	Korea	Healthy		23	Yes	n.a.	SSSEP	Yes	n.a.	20-40Hz	6s	4s	Both index fingers	2	3	12 sub-frequency bands(16-19, 18-21, ..., and 38-41 Hz)	n.a.	n.a.	n.a.	n.a.	n.a.	n.a.	FFT + CSP	RLDA	n.a.	n.a.	n.a.	n.a.	n.a.	0.579	offline	n.a.	n.a.
Combining Motor Imagery With Selective SensationToward a Hybrid-Modality BCI	2014	China	Healthy	11	62	Yes	Yes	SSSEP	n.a.	1.4 G	Left wrist 23 Hz; Right wrist 27 Hz	3.5s	Random 6-8s	Both wrists	2	2	Bandpass filter (8-26 Hz)	n.a.	n.a.	n.a.	n.a.	n.a.	n.a.	CSP	LDA	n.a.	n.a.	n.a.	n.a.	n.a.	0.726	offline	n.a.	0.5
Commanding a Brain-Controlled Wheelchair Using Steady-State Somatosensory Evoked Potentials	2018	Korea	Healthy	12	30	Yes	n.a.	SSSEP	Yes	3.7 V	13-35 Hz	5s	7s	Both index fingers and the toe of right foot	3	3	Bandpass filter (0.5-40 Hz)	n.a.	n.a.	n.a.	n.a.	n.a.	n.a.	FFT + CSP	RLDA	n.a.	n.a.	n.a.	n.a.	n.a.	Yes (on the graph)	online	n.a.	n.a.
	2018	Korea	Healthy		30	Yes	n.a.	SSSEP	Yes	3.7 V	13-35 Hz	5s	7s	Both index fingers and the toe of right foot	3	3	Bandpass filter (0.5-40 Hz)	n.a.	n.a.	n.a.	n.a.	n.a.	n.a.	FFT + CSP	RLDA	n.a.	n.a.	n.a.	n.a.	n.a.	Yes (on the graph)	online	n.a.	n.a.
	2018	Korea	Healthy		30	Yes	n.a.	SSSEP	Yes	3.7 V	13-35 Hz	5s	7s	Both index fingers and the toe of right foot	3	3	Bandpass filter (0.5-40 Hz)	n.a.	n.a.	n.a.	n.a.	n.a.	n.a.	CSP	RLDA	n.a.	n.a.	n.a.	n.a.	n.a.	Yes (on the graph)	offline	n.a.	n.a.
	2018	Korea	Healthy		30	Yes	n.a.	SSSEP	Yes	3.7 V	13-35 Hz	5s	7s	Both index fingers and the toe of right foot	3	3	Bandpass filter (0.5-40 Hz)	n.a.	n.a.	n.a.	n.a.	n.a.	n.a.	FFT	RLDA	n.a.	n.a.	n.a.	n.a.	n.a.	Yes (on the graph)	offline	n.a.	n.a.
	2018	Korea	Healthy		30	Yes	n.a.	SSSEP	Yes	3.7 V	13-35 Hz	5s	7s	Both index fingers and the toe of right foot	3	3	Bandpass filter (0.5-40 Hz)	n.a.	n.a.	n.a.	n.a.	n.a.	n.a.	FFT + CSP	RLDA	n.a.	n.a.	n.a.	n.a.	n.a.	Yes (on the graph)	offline	n.a.	n.a.
Common spatial patterns for steady-state somatosensory evoked potentials	2013	Korea	Healthy	4	30	No	n.a.	SSSEP	n.a.	n.a.	Left thumb: 22Hz; Right thumb 27 Hz	10s	2s	Both thumbs	2	2	Bandpass filter (0.5-40 Hz)	n.a.	n.a.	n.a.	n.a.	n.a.	n.a.	FFT	SVM	n.a.	n.a.	n.a.	n.a.	n.a.	0.7	offline	n.a.	0.5
	2013	Korea	Healthy		30	No	n.a.	SSSEP	n.a.	n.a.	Left thumb: 22Hz; Right thumb 27 Hz	10s	2s	Both thumbs	2	2	Bandpass filter (0.5-40 Hz)	n.a.	n.a.	n.a.	n.a.	n.a.	n.a.	FFT + CSP	SVM	n.a.	n.a.	n.a.	n.a.	n.a.	0.5214	offline	n.a.	0.5
	2013	Korea	Healthy		30	No	n.a.	SSSEP	n.a.	n.a.	Left thumb: 22Hz; Right thumb 27 Hz	10s	2s	Both thumbs	2	2	Bandpass filter (0.5-40 Hz)	n.a.	n.a.	n.a.	n.a.	n.a.	n.a.	FFT + CSP	SVM	n.a.	n.a.	n.a.	n.a.	n.a.	0.7536	offline	n.a.	0.5
A comparative psychophysical and EEG study of different feedback modalities for HRI	2008	Switzerland	Healthy	22	64	Yes	n.a.	Error-related potential	n.a.	n.a.	200 Hz	n.a.	n.a.	Upper back	3	2	Bandpass filter (1-10 Hz)	n.a.	n.a.	Yes	n.a.	n.a.	n.a.	Raw	Logistic regression	n.a.	0.76	0.3	n.a.	n.a.	n.a.	offline	n.a.	n.a.
Comparing tactile and visual gaze independent brain–computer interfaces in patients with amyotrophic lateral sclerosis and healthy users	2014	Netherlands	Healthy	6	64	Yes	Yes	N200	n.a.	n.a.	n.a.	50ms	250ms	Tips of the thumb, middle finger and little finger on both hands	6	2	Bandpass filter (0.5-12 Hz)	Yes	Threhold rejection (3.5 standard deviations)	n.a.	n.a.	n.a.	Yes	Raw	Logistic regression	n.a.	n.a.	n.a.	n.a.	n.a.	0.61	offline	n.a.	n.a.
	2014	Netherlands	Amyotrophic Lateral Sclerosis		64	Yes	Yes	N200	n.a.	n.a.	n.a.	50ms	250ms	Tips of the thumb, middle finger and little finger on both hands	6	2	Bandpass filter (0.5-12 Hz)	Yes	Threhold rejection (3.5 standard deviations)	n.a.	n.a.	n.a.	Yes	Raw	Logistic regression	n.a.	n.a.	n.a.	n.a.	n.a.	0.6	offline	n.a.	n.a.
	2014	Netherlands	Healthy		64	Yes	Yes	N200	n.a.	n.a.	n.a.	50ms	250ms	Tips of the thumb, middle finger and little finger on both hands	6	6	Bandpass filter (0.5-12 Hz)	Yes	Threhold rejection (3.5 standard deviations)	n.a.	n.a.	n.a.	Yes	Raw	Logistic regression	n.a.	n.a.	n.a.	n.a.	n.a.	0.6	offline	n.a.	n.a.
	2014	Netherlands	Amyotrophic Lateral Sclerosis		64	Yes	Yes	N200	n.a.	n.a.	n.a.	50ms	250ms	Tips of the thumb, middle finger and little finger on both hands	6	6	Bandpass filter (0.5-12 Hz)	Yes	Threhold rejection (3.5 standard deviations)	n.a.	n.a.	n.a.	Yes	Raw	Logistic regression	n.a.	n.a.	n.a.	n.a.	n.a.	0.58	offline	n.a.	n.a.
	2014	Netherlands	Healthy		64	Yes	Yes	N200	n.a.	n.a.	n.a.	50ms	250ms	Tips of the thumb, middle finger and little finger on both hands	6	2	Bandpass filter (0.5-12 Hz)	Yes	Threhold rejection (3.5 standard deviations)	n.a.	n.a.	n.a.	Yes	Raw	Logistic regression	n.a.	n.a.	n.a.	n.a.	n.a.	Yes (on the graph)	online	n.a.	n.a.
	2014	Netherlands	Amyotrophic Lateral Sclerosis		64	Yes	Yes	N200	n.a.	n.a.	n.a.	50ms	250ms	Tips of the thumb, middle finger and little finger on both hands	6	2	Bandpass filter (0.5-12 Hz)	Yes	Threhold rejection (3.5 standard deviations)	n.a.	n.a.	n.a.	Yes	Raw	Logistic regression	n.a.	n.a.	n.a.	n.a.	n.a.	Yes (on the graph)	online	n.a.	n.a.
	2014	Netherlands	Healthy		64	Yes	Yes	N200	n.a.	n.a.	n.a.	50ms	250ms	Tips of the thumb, middle finger and little finger on both hands	6	6	Bandpass filter (0.5-12 Hz)	Yes	Threhold rejection (3.5 standard deviations)	n.a.	n.a.	n.a.	Yes	Raw	Logistic regression	n.a.	n.a.	n.a.	n.a.	2.3	0.56	online	n.a.	n.a.
	2014	Netherlands	Amyotrophic Lateral Sclerosis		64	Yes	Yes	N200	n.a.	n.a.	n.a.	50ms	250ms	Tips of the thumb, middle finger and little finger on both hands	6	6	Bandpass filter (0.5-12 Hz)	Yes	Threhold rejection (3.5 standard deviations)	n.a.	n.a.	n.a.	Yes	Raw	Logistic regression	n.a.	n.a.	n.a.	n.a.	n.a.	0.53	online	n.a.	n.a.
	2014	Netherlands	Healthy		64	Yes	Yes	N200	n.a.	n.a.	n.a.	50ms	250ms	Tips of the thumb, middle finger and little finger on both hands	6	6	Bandpass filter (0.5-12 Hz)	Yes	Threhold rejection (3.5 standard deviations)	n.a.	n.a.	n.a.	Yes	Raw	Logistic regression	n.a.	n.a.	n.a.	n.a.	n.a.	0.58	online	n.a.	0.16
	2014	Netherlands	Healthy		64	Yes	Yes	N200	n.a.	n.a.	n.a.	50ms	250ms	Tips of the thumb, middle finger and little finger on both hands	6	6	Bandpass filter (0.5-12 Hz)	Yes	Threhold rejection (3.5 standard deviations)	n.a.	n.a.	n.a.	Yes	Raw	Logistic regression	n.a.	n.a.	n.a.	n.a.	n.a.	0.51	online	n.a.	0.16
Comparison of Four Control Methods for a Five-Choice Assistive Technology	2018	Japan	Healthy	11	12	n.a.	n.a.	P300	n.a.	n.a.	n/a	250ms	250ms	Left little, left middle, right thumb, right middle and right little fingers	5	5	Bandpass filter (0.1-30 Hz)	Yes	n.a.	n.a.	n.a.	n.a.	n.a.	Raw	Shrinkage LDA	n.a.	n.a.	n.a.	n.a.	3.4 (2)	0.71	offline	n.a.	n.a.
Comparison of Stimulation Patterns to Elicit Steady-State Somatosensory Evoked Potentials (SSSEPs): Implications for Hybrid and SSSEP-Based BCIs	2015	America	Healthy	2	6	Yes	n.a.	SSSEP	n.a.	n.a.	Left index finger 20 Hz; Right index finger: 25 Hz	5s	8s	Both indexed fingers	2	2	Bandpass filter (16-31 Hz)	n.a.	Manual inspection	n.a.	n.a.	n.a.	n.a.	PSD	Fisher's LDA	n.a.	n.a.	n.a.	n.a.	n.a.	0.7	offline	n.a.	n.a.
	2015	America	Healthy		6	Yes	n.a.	SSSEP	n.a.	n.a.	Left index finger: 20Hz; Right index finger: 25 Hz using a ramdom impluse	5s	8s	Both indexed fingers	2	2	Bandpass filter (16-31 Hz)	n.a.	Manual inspection	n.a.	n.a.	n.a.	n.a.	PSD	Fisher's LDA	n.a.	n.a.	n.a.	n.a.	n.a.	0.7	offline	n.a.	n.a.
	2015	America	Healthy		6	Yes	n.a.	SSSEP	n.a.	n.a.	Left index finger: 20Hz; Right index finger: 25 Hz using a ramdom and rhythmic impluse	5s	8s	Both indexed fingers	2	2	Bandpass filter (16-31 Hz)	n.a.	Manual inspection	n.a.	n.a.	n.a.	n.a.	PSD	Fisher's LDA	n.a.	n.a.	n.a.	n.a.	n.a.	0.75	offline	n.a.	n.a.
Comparison of tactile, auditory, and visual modality for brain-computer interface use: a case study with a patient in the locked-in state	2013	Germany	Amyotrophic Lateral Sclerosis	1	15	Yes	Yes	P300	n.a.	n.a.	n.a.	220ms	1000ms	Left arm	2	2	n.a.	n.a.	n.a.	n.a.	n.a.	n.a.	n.a.	Raw	Step-wise LDA	n.a.	n.a.	n.a.	n.a.	n.a.	1	offline	n.a.	0.166
	2013	Germany	Amyotrophic Lateral Sclerosis		15	Yes	Yes	P300	n.a.	n.a.	n.a.	220ms	1000ms	Left arm	2	2	n.a.	n.a.	n.a.	n.a.	n.a.	n.a.	n.a.	Raw	Step-wise LDA	n.a.	n.a.	n.a.	n.a.	n.a.	1	online	n.a.	0.166
	2013	Germany	Amyotrophic Lateral Sclerosis		15	Yes	Yes	P300	n.a.	n.a.	n.a.	520ms	200ms	Left arm	4	4	n.a.	n.a.	n.a.	n.a.	n.a.	n.a.	n.a.	Raw	Step-wise LDA	n.a.	n.a.	n.a.	n.a.	n.a.	0.775	offline	n.a.	0.25
	2013	Germany	Amyotrophic Lateral Sclerosis		15	Yes	Yes	P300	n.a.	n.a.	n.a.	520ms	520ms	Left arm	4	4	n.a.	n.a.	n.a.	n.a.	n.a.	n.a.	n.a.	Raw	Step-wise LDA	n.a.	n.a.	n.a.	n.a.	n.a.	0.6125	offline	n.a.	0.25
	2013	Germany	Amyotrophic Lateral Sclerosis		15	Yes	Yes	P300	n.a.	n.a.	n.a.	220ms	800ms	Left arm	4	4	n.a.	n.a.	n.a.	n.a.	n.a.	n.a.	n.a.	Raw	Step-wise LDA	n.a.	n.a.	n.a.	n.a.	n.a.	0.788	offline	n.a.	0.25
Comparisons of three BCIs which do not rely on the visual modality	2017	China	Healthy	10	8	Yes	Yes	P300	n.a.	n.a.	n.a.	n.a.	n.a.	Both wrists	2	2	Bandpass filter (0.1-30 Hz)	Yes	n.a.	n.a.	n.a.	n.a.	n.a.	Raw	BLDA	n.a.	n.a.	n.a.	n.a.	n.a.	Yes (on the graph)	offline	n.a.	n.a.
	2017	China	Healthy		8	Yes	Yes	P300	n.a.	n.a.	n.a.	n.a.	n.a.	Both wrists	2	2	Bandpass filter (0.1-30 Hz)	Yes	n.a.	n.a.	n.a.	n.a.	n.a.	Raw	BLDA	n.a.	n.a.	n.a.	n.a.	5.58 (3.81)	0.97	offline	n.a.	0.125
Complete Locked-in and Locked-in Patients: Command Following Assessment and Communication with Vibro-Tactile P300 and Motor Imagery Brain-Computer Interface Tools	2017	Austria	Healthy	15	8	Yes	All	P300	n.a.	n.a.	n.a.	n.a.	n.a.	Both wrists	2	2	Bandpass filter (0.1-30 Hz)	n.a.	n.a.	n.a.	n.a.	n.a.	n.a.	Raw	LDA	n.a.	n.a.	n.a.	n.a.	n.a.	0.9417	offline	n.a.	0.125
	2017	Austria	Healthy		8	Yes	All	P300	n.a.	n.a.	n.a.	n.a.	n.a.	Both wrists and back or shoulders	3	2	Bandpass filter (0.1-30 Hz)	n.a.	n.a.	n.a.	n.a.	n.a.	n.a.	Raw	LDA	n.a.	n.a.	n.a.	n.a.	n.a.	0.8833	offline	n.a.	0.125
	2017	Austria	Healthy		8	Yes	All	P300	n.a.	n.a.	n.a.	n.a.	n.a.	Both wrists and back or shoulders	3	2	Bandpass filter (0.1-30 Hz)	n.a.	n.a.	n.a.	n.a.	n.a.	n.a.	Raw	LDA	n.a.	n.a.	n.a.	n.a.	n.a.	0.8	online	n.a.	0.125
	2017	Austria	Locked-in syndrome		8	Yes	All	P300	n.a.	n.a.	n.a.	n.a.	n.a.	Both wrists	2	2	Bandpass filter (0.1-30 Hz)	n.a.	n.a.	n.a.	n.a.	n.a.	n.a.	Raw	LDA	n.a.	n.a.	n.a.	n.a.	n.a.	0.7658	offline	n.a.	0.125
	2017	Austria	Locked-in syndrome		8	Yes	All	P300	n.a.	n.a.	n.a.	n.a.	n.a.	Both wrists and back or shoulders	3	2	Bandpass filter (0.1-30 Hz)	n.a.	n.a.	n.a.	n.a.	n.a.	n.a.	Raw	LDA	n.a.	n.a.	n.a.	n.a.	n.a.	0.631	offline	n.a.	0.125
	2017	Austria	Locked-in syndrome		8	Yes	All	P300	n.a.	n.a.	n.a.	n.a.	n.a.	Both wrists and back or shoulders	3	2	Bandpass filter (0.1-30 Hz)	n.a.	n.a.	n.a.	n.a.	n.a.	n.a.	Raw	LDA	n.a.	n.a.	n.a.	n.a.	n.a.	0.8	online	n.a.	0.125
Control-display mapping in brain–computer interfaces	2012	Netherlands	Healthy	10	3	Yes	All	P300	n.a.	n.a.	160 Hz	200ms	120ms	Waist	6	6	Bandpass filter (0.1-30 Hz)	n.a.	n.a.	Yes	n.a.	n.a.	n.a.	Raw	Step-wise LDA	n.a.	n.a.	n.a.	n.a.	n.a.	0.533	offline	n.a.	0.166
	2012	Netherlands	Healthy		3	Yes	All	P300	n.a.	n.a.	160 Hz	200ms	120ms	Back	6	6	Bandpass filter (0.1-30 Hz)	n.a.	n.a.	Yes	n.a.	n.a.	n.a.	Raw	Step-wise LDA	n.a.	n.a.	n.a.	n.a.	n.a.	0.378	offline	n.a.	0.166
	2012	Netherlands	Healthy		3	Yes	All	P300	n.a.	n.a.	160 Hz	200ms	120ms	Waist	6	6	Bandpass filter (0.1-30 Hz)	n.a.	n.a.	Yes	n.a.	n.a.	n.a.	Raw	Step-wise LDA	n.a.	n.a.	n.a.	n.a.	n.a.	0.472	offline	n.a.	0.166
	2012	Netherlands	Healthy		6	Yes	All	P300	n.a.	n.a.	160 Hz	200ms	120ms	Waist	6	6	Bandpass filter (0.1-30 Hz)	n.a.	n.a.	Yes	n.a.	n.a.	n.a.	Raw	Step-wise LDA	n.a.	n.a.	n.a.	n.a.	n.a.	0.567	offline	n.a.	0.166
	2012	Netherlands	Healthy		6	Yes	All	P300	n.a.	n.a.	160 Hz	200ms	120ms	Back	6	6	Bandpass filter (0.1-30 Hz)	n.a.	n.a.	Yes	n.a.	n.a.	n.a.	Raw	Step-wise LDA	n.a.	n.a.	n.a.	n.a.	n.a.	0.422	offline	n.a.	0.166
	2012	Netherlands	Healthy		6	Yes	All	P300	n.a.	n.a.	160 Hz	200ms	120ms	Waist	6	6	Bandpass filter (0.1-30 Hz)	n.a.	n.a.	Yes	n.a.	n.a.	n.a.	Raw	Step-wise LDA	n.a.	n.a.	n.a.	n.a.	n.a.	0.406	offline	n.a.	0.166
	2012	Netherlands	Healthy		11	Yes	All	P300	n.a.	n.a.	160 Hz	200ms	120ms	Waist	6	6	Bandpass filter (0.1-30 Hz)	n.a.	n.a.	Yes	n.a.	n.a.	n.a.	Raw	Step-wise LDA	n.a.	n.a.	n.a.	n.a.	n.a.	0.594	offline	n.a.	0.166
	2012	Netherlands	Healthy		11	Yes	All	P300	n.a.	n.a.	160 Hz	200ms	120ms	Back	6	6	Bandpass filter (0.1-30 Hz)	n.a.	n.a.	Yes	n.a.	n.a.	n.a.	Raw	Step-wise LDA	n.a.	n.a.	n.a.	n.a.	n.a.	0.533	offline	n.a.	0.166
	2012	Netherlands	Healthy		11	Yes	All	P300	n.a.	n.a.	160 Hz	200ms	120ms	Waist	6	6	Bandpass filter (0.1-30 Hz)	n.a.	n.a.	Yes	n.a.	n.a.	n.a.	Raw	Step-wise LDA	n.a.	n.a.	n.a.	n.a.	n.a.	0.444	offline	n.a.	0.166
	2012	Netherlands	Healthy		60	Yes	All	P300	n.a.	n.a.	160 Hz	200ms	120ms	Waist	6	6	Bandpass filter (0.1-30 Hz)	n.a.	n.a.	Yes	n.a.	n.a.	n.a.	Raw	Step-wise LDA	n.a.	n.a.	n.a.	n.a.	n.a.	0.461	offline	n.a.	0.166
	2012	Netherlands	Healthy		60	Yes	All	P300	n.a.	n.a.	160 Hz	200ms	120ms	Back	6	6	Bandpass filter (0.1-30 Hz)	n.a.	n.a.	Yes	n.a.	n.a.	n.a.	Raw	Step-wise LDA	n.a.	n.a.	n.a.	n.a.	n.a.	0.472	offline	n.a.	0.166
	2012	Netherlands	Healthy		60	Yes	All	P300	n.a.	n.a.	160 Hz	200ms	120ms	Waist	6	6	Bandpass filter (0.1-30 Hz)	n.a.	n.a.	Yes	n.a.	n.a.	n.a.	Raw	Step-wise LDA	n.a.	n.a.	n.a.	n.a.	n.a.	0.389	offline	n.a.	0.166
	2012	Netherlands	Healthy		3	Yes	All	P300	n.a.	n.a.	160 Hz	200ms	120ms	Waist	6	6	Bandpass filter (0.1-30 Hz)	n.a.	n.a.	Yes	n.a.	n.a.	n.a.	Raw	Step-wise LDA	n.a.	n.a.	n.a.	n.a.	n.a.	0.478	offline	n.a.	0.166
	2012	Netherlands	Healthy		3	Yes	All	P300	n.a.	n.a.	160 Hz	200ms	120ms	Back	6	6	Bandpass filter (0.1-30 Hz)	n.a.	n.a.	Yes	n.a.	n.a.	n.a.	Raw	Step-wise LDA	n.a.	n.a.	n.a.	n.a.	n.a.	0.428	offline	n.a.	0.166
	2012	Netherlands	Healthy		3	Yes	All	P300	n.a.	n.a.	160 Hz	200ms	120ms	Waist	6	6	Bandpass filter (0.1-30 Hz)	n.a.	n.a.	Yes	n.a.	n.a.	n.a.	Raw	Step-wise LDA	n.a.	n.a.	n.a.	n.a.	n.a.	0.383	offline	n.a.	0.166
	2012	Netherlands	Healthy		6	Yes	All	P300	n.a.	n.a.	160 Hz	200ms	120ms	Waist	6	6	Bandpass filter (0.1-30 Hz)	n.a.	n.a.	Yes	n.a.	n.a.	n.a.	Raw	Step-wise LDA	n.a.	n.a.	n.a.	n.a.	n.a.	0.5	offline	n.a.	0.166
	2012	Netherlands	Healthy		6	Yes	All	P300	n.a.	n.a.	160 Hz	200ms	120ms	Back	6	6	Bandpass filter (0.1-30 Hz)	n.a.	n.a.	Yes	n.a.	n.a.	n.a.	Raw	Step-wise LDA	n.a.	n.a.	n.a.	n.a.	n.a.	0.461	offline	n.a.	0.166
	2012	Netherlands	Healthy		6	Yes	All	P300	n.a.	n.a.	160 Hz	200ms	120ms	Waist	6	6	Bandpass filter (0.1-30 Hz)	n.a.	n.a.	Yes	n.a.	n.a.	n.a.	Raw	Step-wise LDA	n.a.	n.a.	n.a.	n.a.	n.a.	0.372	offline	n.a.	0.166
	2012	Netherlands	Healthy		11	Yes	All	P300	n.a.	n.a.	160 Hz	200ms	120ms	Waist	6	6	Bandpass filter (0.1-30 Hz)	n.a.	n.a.	Yes	n.a.	n.a.	n.a.	Raw	Step-wise LDA	n.a.	n.a.	n.a.	n.a.	n.a.	0.467	offline	n.a.	0.166
	2012	Netherlands	Healthy		11	Yes	All	P300	n.a.	n.a.	160 Hz	200ms	120ms	Back	6	6	Bandpass filter (0.1-30 Hz)	n.a.	n.a.	Yes	n.a.	n.a.	n.a.	Raw	Step-wise LDA	n.a.	n.a.	n.a.	n.a.	n.a.	0.511	offline	n.a.	0.166
	2012	Netherlands	Healthy		11	Yes	All	P300	n.a.	n.a.	160 Hz	200ms	120ms	Waist	6	6	Bandpass filter (0.1-30 Hz)	n.a.	n.a.	Yes	n.a.	n.a.	n.a.	Raw	Step-wise LDA	n.a.	n.a.	n.a.	n.a.	n.a.	0.472	offline	n.a.	0.166
	2012	Netherlands	Healthy		60	Yes	All	P300	n.a.	n.a.	160 Hz	200ms	120ms	Waist	6	6	Bandpass filter (0.1-30 Hz)	n.a.	n.a.	Yes	n.a.	n.a.	n.a.	Raw	Step-wise LDA	n.a.	n.a.	n.a.	n.a.	n.a.	0.511	offline	n.a.	0.166
	2012	Netherlands	Healthy		60	Yes	All	P300	n.a.	n.a.	160 Hz	200ms	120ms	Back	6	6	Bandpass filter (0.1-30 Hz)	n.a.	n.a.	Yes	n.a.	n.a.	n.a.	Raw	Step-wise LDA	n.a.	n.a.	n.a.	n.a.	n.a.	0.5	offline	n.a.	0.166
	2012	Netherlands	Healthy		60	Yes	All	P300	n.a.	n.a.	160 Hz	200ms	120ms	Waist	6	6	Bandpass filter (0.1-30 Hz)	n.a.	n.a.	Yes	n.a.	n.a.	n.a.	Raw	Step-wise LDA	n.a.	n.a.	n.a.	n.a.	n.a.	0.461	offline	n.a.	0.166
Convolutional neural network architecture and input volume matrix design for ERP classifications in a tactile P300-based Brain-Computer Interface	2017	Japan	Healthy	10	8	Yes	All	P300	n.a.	n.a.	40 Hz	100ms	Random 400-430ms	Full body (left arm, right arm, shoulder, waist, left leg, and right leg)	8	2	Bandpass filter (0.1-30 Hz)	n.a.	n.a.	n.a.	n.a.	n.a.	n.a.	Raw	CNN	n.a.	0.9994	0.0012	n.a.	n.a.	1	offline	Yes	0.5
	2017	Japan	Healthy		8	Yes	All	P300	n.a.	n.a.	40 Hz	100ms	Random 400-430ms	Full body (left arm, right arm, shoulder, waist, left leg, and right leg)	8	2	Bandpass filter (0.1-30 Hz)	n.a.	n.a.	n.a.	n.a.	n.a.	n.a.	Raw	CNN	n.a.	0.974	0.8445	n.a.	n.a.	0.7967	offline	Yes	0.5
Decoding auditory and tactile attention for use in an EEG-based brain-computer interface	2020	America	Healthy	12	24	Yes	All	SSSEP	n.a.	n.a.	Left wrist 17Hz; Right wrist 27 Hz	300ms for left; 400ms for right	1500ms	Both wrists	2	3	Bandpass filter (0.1-50 Hz)	n.a.	Adaptive mixture independent component analysis	n.a.	n.a.	n.a.	n.a.	FFT + PCA	LDA	n.a.	n.a.	n.a.	n.a.	3.37	0.6087	offline	n.a.	0.3333
	2020	America	Healthy		24	Yes	All	SSSEP	n.a.	n.a.	Left wrist 17Hz; Right wrist 27 Hz	300ms for left; 400ms for right	1500ms	Both wrists	2	3	Bandpass filter (0.1-50 Hz)	n.a.	Adaptive mixture independent component analysis	n.a.	n.a.	n.a.	n.a.	FFT + PCA	LDA	n.a.	n.a.	n.a.	n.a.	n.a.	Yes (on the graph)	offline	n.a.	0.3333
Does bimodal stimulus presentation increase ERP components usable in BCIs?	2020	China	Healthy	9	14	Yes	All	P300	n.a.	n.a.	n.a.	200ms	400ms	Left cheek, right cheek, abdomen, left ankle, and right ankle	5	2	Bandpass filter (0.1-30 Hz)	Yes	Threhold rejection (10th and 90th percentiles)	n.a.	n.a.	n.a.	n.a.	Raw	BLDA	n.a.	n.a.	n.a.	n.a.	n.a.	Yes (on the graph)	offline	n.a.	n.a.
	2020	China	Healthy		14	Yes	All	P300	n.a.	n.a.	n.a.	200ms	400ms	Left wrist, right wrist, abdomen, left ankle, and right ankle	5	2	Bandpass filter (0.1-30 Hz)	Yes	Threhold rejection (10th and 90th percentiles)	n.a.	n.a.	n.a.	n.a.	Raw	BLDA	n.a.	n.a.	n.a.	n.a.	n.a.	Yes (on the graph)	offline	n.a.	n.a.
	2020	China	Healthy		14	Yes	All	P300	n.a.	n.a.	n.a.	200ms	400ms	Left cheek, right cheek, abdomen, left ankle, and right ankle	5	2	Bandpass filter (0.1-30 Hz)	Yes	Threhold rejection (10th and 90th percentiles)	n.a.	n.a.	n.a.	n.a.	Raw	BLDA	n.a.	n.a.	n.a.	n.a.	n.a.	Yes (on the graph)	offline	n.a.	n.a.
	2020	China	Healthy		14	Yes	All	P300	n.a.	n.a.	n.a.	200ms	400ms	Left wrist, right wrist, abdomen, left ankle, and right ankle	5	2	Bandpass filter (0.1-30 Hz)	Yes	Threhold rejection (10th and 90th percentiles)	n.a.	n.a.	n.a.	n.a.	Raw	BLDA	n.a.	n.a.	n.a.	n.a.	n.a.	Yes (on the graph)	offline	n.a.	n.a.
	2020	China	Healthy		14	Yes	All	P300	n.a.	n.a.	n.a.	200ms	400ms	Left cheek, right cheek, abdomen, left ankle, and right ankle	5	2	Bandpass filter (0.1-30 Hz)	Yes	Threhold rejection (10th and 90th percentiles)	n.a.	n.a.	n.a.	n.a.	Raw	BLDA	n.a.	n.a.	n.a.	n.a.	n.a.	Yes (on the graph)	offline	n.a.	n.a.
	2020	China	Healthy		14	Yes	All	P300	n.a.	n.a.	n.a.	200ms	400ms	Left wrist, right wrist, abdomen, left ankle, and right ankle	5	2	Bandpass filter (0.1-30 Hz)	Yes	Threhold rejection (10th and 90th percentiles)	n.a.	n.a.	n.a.	n.a.	Raw	BLDA	n.a.	n.a.	n.a.	n.a.	n.a.	Yes (on the graph)	offline	n.a.	n.a.
	2020	China	Healthy		14	Yes	All	P300	n.a.	n.a.	n.a.	200ms	400ms	Left cheek, right cheek, abdomen, left ankle, and right ankle	5	2	Bandpass filter (0.1-30 Hz)	Yes	Threhold rejection (10th and 90th percentiles)	n.a.	n.a.	n.a.	n.a.	Raw	BLDA	n.a.	n.a.	n.a.	n.a.	n.a.	Yes (on the graph)	offline	n.a.	n.a.
	2020	China	Healthy		14	Yes	All	P300	n.a.	n.a.	n.a.	200ms	400ms	Left wrist, right wrist, abdomen, left ankle, and right ankle	5	2	Bandpass filter (0.1-30 Hz)	Yes	Threhold rejection (10th and 90th percentiles)	n.a.	n.a.	n.a.	n.a.	Raw	BLDA	n.a.	n.a.	n.a.	n.a.	n.a.	Yes (on the graph)	offline	n.a.	n.a.
	2020	China	Healthy		14	Yes	All	P300	n.a.	n.a.	n.a.	200ms	400ms	Left cheek, right cheek, abdomen, left ankle, and right ankle	5	2	Bandpass filter (0.1-30 Hz)	Yes	Threhold rejection (10th and 90th percentiles)	n.a.	n.a.	n.a.	n.a.	Raw	BLDA	n.a.	n.a.	n.a.	n.a.	n.a.	Yes (on the graph)	offline	n.a.	n.a.
	2020	China	Healthy		14	Yes	All	P300	n.a.	n.a.	n.a.	200ms	400ms	Left wrist, right wrist, abdomen, left ankle, and right ankle	5	2	Bandpass filter (0.1-30 Hz)	Yes	Threhold rejection (10th and 90th percentiles)	n.a.	n.a.	n.a.	n.a.	Raw	BLDA	n.a.	n.a.	n.a.	n.a.	n.a.	Yes (on the graph)	offline	n.a.	n.a.
	2020	China	Healthy		14	Yes	All	P300	n.a.	n.a.	n.a.	200ms	400ms	Left cheek, right cheek, abdomen, left ankle, and right ankle	5	2	Bandpass filter (0.1-30 Hz)	Yes	Threhold rejection (10th and 90th percentiles)	n.a.	n.a.	n.a.	n.a.	Raw	BLDA	n.a.	n.a.	n.a.	n.a.	1.35(1.16)	0.7667	online	n.a.	0.2
	2020	China	Healthy		14	Yes	All	P300	n.a.	n.a.	n.a.	200ms	400ms	Left wrist, right wrist, abdomen, left ankle, and right ankle	5	2	Bandpass filter (0.1-30 Hz)	Yes	Threhold rejection (10th and 90th percentiles)	n.a.	n.a.	n.a.	n.a.	Raw	BLDA	n.a.	n.a.	n.a.	n.a.	0.61(0.71)	0.6556	online	n.a.	0.2
Does bimodal stimulus presentation increase ERP components usable in BCIs?	2012	Netherlands	Healthy	10	60	Yes	All	N100	n.a.	n.a.	160 Hz	200ms	120ms	Waist	6	5	Bandpass filter (0.5-30 Hz)	Yes	Threhold rejection (+-100Hz)	Yes	n.a.	n.a.	n.a.	Raw	Step-wise LDA	n.a.	n.a.	n.a.	n.a.	Yes (on the graph)	Yes (on the graph)	offline	n.a.	n.a.
	2012	Netherlands	Healthy		60	Yes	All	N100 & N200	n.a.	n.a.	160 Hz	200ms	120ms	Waist	6	5	Bandpass filter (0.5-30 Hz)	Yes	Threhold rejection (+-100Hz)	Yes	n.a.	n.a.	n.a.	Raw	Step-wise LDA	n.a.	n.a.	n.a.	n.a.	Yes (on the graph)	Yes (on the graph)	offline	n.a.	n.a.
	2012	Netherlands	Healthy		60	Yes	All	P300	n.a.	n.a.	160 Hz	200ms	120ms	Waist	6	5	Bandpass filter (0.5-30 Hz)	Yes	Threhold rejection (+-100Hz)	Yes	n.a.	n.a.	n.a.	Raw	Step-wise LDA	n.a.	n.a.	n.a.	n.a.	Yes (on the graph)	Yes (on the graph)	offline	n.a.	n.a.
	2012	Netherlands	Healthy		60	Yes	All	N100 & N200 & P300	n.a.	n.a.	160 Hz	200ms	120ms	Waist	6	5	Bandpass filter (0.5-30 Hz)	Yes	Threhold rejection (+-100Hz)	Yes	n.a.	n.a.	n.a.	Raw	Step-wise LDA	n.a.	n.a.	n.a.	n.a.	6.52 (3.18)	Yes (on the graph)	offline	n.a.	n.a.
Effects of Repeating a Tactile Brain-Computer Interface on Patients with Disorder of Consciousness: A Hint of Recovery?*	2019	Austria	Disorder of consciousness	5	8	Yes	n.a.	P300	n.a.	n.a.	n.a.	n.a.	n.a.	Left wrist, right wrist, and right foot	3	2	Bandpass filter (0.1-30 Hz)	n.a.	Threhold rejection (+-100Hz)	Yes	n.a.	n.a.	n.a.	Raw	LDA	n.a.	n.a.	n.a.	n.a.	n.a.	0.2	offline	n.a.	0.125
Error-related EEG patterns during tactile human-machine interaction	2009	Germany	Healthy	11	8	Yes	Yes	Error-related potential	n.a.	n.a.	160 Hz	400ms	n.a.	Waist	6	2	Bandpass filter (0.1-60 Hz)	Yes	Manual inspection and independent component analysis	n.a.	n.a.	n.a.	n.a.	Raw	RLDA	n.a.	n.a.	n.a.	n.a.	n.a.	0.682	offline	n.a.	0.5
	2009	Germany	Healthy		8	Yes	Yes	Error-related potential	n.a.	n.a.	160 Hz	400ms	n.a.	Waist	6	2	Bandpass filter (0.1-60 Hz)	Yes	Manual inspection and independent component analysis	n.a.	n.a.	n.a.	n.a.	Raw	RLDA	n.a.	n.a.	n.a.	n.a.	n.a.	0.704	offline	n.a.	0.5
	2009	Germany	Healthy		8	Yes	Yes	Error-related potential	n.a.	n.a.	160 Hz	400ms	n.a.	Waist	6	2	Bandpass filter (0.1-60 Hz)	Yes	Manual inspection and independent component analysis	n.a.	n.a.	n.a.	n.a.	Raw	RLDA	n.a.	n.a.	n.a.	n.a.	n.a.	0.685	offline	n.a.	0.5
Feasibility of an EEG-based brain-computer interface in the intensive care unit	2018	America	Disorder of consciousness	20	8	Yes	All	P300	n.a.	n.a.	250 Hz	110ms	300ms	Wrist	2	2	n.a.	Yes	n.a.	n.a.	n.a.	n.a.	n.a.	Raw	LDA	n.a.	n.a.	n.a.	n.a.	n.a.	0.255	offline	n.a.	0.125
	2018	America	Healthy		8	Yes	All	P300	n.a.	n.a.	250 Hz	110ms	300ms	Wrist	2	2	n.a.	Yes	n.a.	n.a.	n.a.	n.a.	n.a.	Raw	LDA	n.a.	n.a.	n.a.	n.a.	n.a.	Yes (on the graph)	offline	n.a.	n.a.
	2018	America	Disorder of consciousness		8	Yes	All	P300	n.a.	n.a.	250 Hz	110ms	300ms	Wrist and right ankle	3	2	n.a.	Yes	n.a.	n.a.	n.a.	n.a.	n.a.	Raw	LDA	n.a.	n.a.	n.a.	n.a.	n.a.	0.2	offline	n.a.	0.125
	2018	America	Healthy		8	Yes	All	P300	n.a.	n.a.	250 Hz	110ms	300ms	Wrist and right ankle	3	2	n.a.	Yes	n.a.	n.a.	n.a.	n.a.	n.a.	Raw	LDA	n.a.	n.a.	n.a.	n.a.	n.a.	Yes (on the graph)	offline	n.a.	n.a.
	2018	America	Disorder of consciousness		8	Yes	All	P300	n.a.	n.a.	250 Hz	110ms	300ms	Wrist and right ankle	3	2	n.a.	Yes	n.a.	n.a.	n.a.	n.a.	n.a.	Raw	LDA	n.a.	n.a.	n.a.	n.a.	n.a.	0.5	online	n.a.	0.125
	2018	America	Healthy		8	Yes	All	P300	n.a.	n.a.	250 Hz	110ms	300ms	Wrist and right ankle	3	2	n.a.	Yes	n.a.	n.a.	n.a.	n.a.	n.a.	Raw	LDA	n.a.	n.a.	n.a.	n.a.	n.a.	0.5	online	n.a.	0.125
Fingertip stimulus cue-based tactile brain-computer interface	2015	Japan	Healthy	5	8	Yes	All	P300	n.a.	n.a.	300 Hz	100ms	300ms	Fingers	5	5	Bandpass filter (0.1-40 Hz)	n.a.	n.a.	n.a.	n.a.	n.a.	n.a.	Raw	Shrinkage LDA	n.a.	n.a.	n.a.	n.a.	3.94 best in paper	0.4534	online	n.a.	0.2
Flex-printed forehead EEG sensors (fEEGrid) for long-term EEG acquisition	2020	Germany	Healthy	20	22	Yes	All	P300	n.a.	0.8 G	200 Hz	300ms	1000ms	Both three fingers on left and right hand	6	2	Bandpass filter (0.25-40 Hz)	Yes	n.a.	n.a.	n.a.	n.a.	n.a.	Raw + PCA	LDA	0.66	n.a.	n.a.	n.a.	n.a.	n.a.	offline	n.a.	0.2
	2020	Germany	Healthy		22	Yes	All	P300	n.a.	0.8 G	200 Hz	300ms	1000ms	Both three fingers on left and right hand	6	2	Bandpass filter (0.25-40 Hz)	Yes	n.a.	n.a.	n.a.	n.a.	n.a.	Raw + PCA	LDA	0.7	n.a.	n.a.	n.a.	n.a.	n.a.	offline	n.a.	0.2
	2020	Germany	Healthy		22	Yes	All	P300	n.a.	0.8 G	200 Hz	300ms	1000ms	Both three fingers on left and right hand	6	2	Bandpass filter (0.25-40 Hz)	Yes	n.a.	n.a.	n.a.	n.a.	n.a.	Raw + PCA	LDA	0.61	n.a.	n.a.	n.a.	n.a.	n.a.	offline	n.a.	0.2
	2020	Germany	Healthy		22	Yes	All	P300	n.a.	0.8 G	200 Hz	300ms	1000ms	Both three fingers on left and right hand	6	2	Bandpass filter (0.25-40 Hz)	Yes	n.a.	n.a.	n.a.	n.a.	n.a.	Raw + PCA	LDA	0.86	n.a.	n.a.	n.a.	n.a.	n.a.	offline	n.a.	0.2
Frequency Recognition Based on Optimized Power Spectral Density Analysis for SSSEP-Based BCIs	2017	China	Healthy	3	25	Yes	All	SSSEP	n.a.	n.a.	Arm 25 Hz, Waist 21 Hz; Thigh 17Hz	4.5s	9.5s	Right arm, waist, and thigh	3	3	Bandpass filter (15-27 Hz)	n.a.	n.a.	n.a.	n.a.	n.a.	n.a.	DPSD (modify psd)	Simple threhold method (17, 21, 25)	n.a.	n.a.	n.a.	n.a.	n.a.	0.6041	offline	n.a.	0.3333
	2017	China	Healthy		25	Yes	All	SSSEP	n.a.	n.a.	Arm 25 Hz, Waist 21 Hz; Thigh 17Hz	4.5s	9.5s	Right arm, waist, and thigh	3	3	Bandpass filter (15-27 Hz)	n.a.	n.a.	n.a.	n.a.	n.a.	n.a.	DPSD (modify psd)	Simple threhold method (17, 21, 25)	n.a.	n.a.	n.a.	n.a.	n.a.	0.5472	offline	n.a.	0.3333
	2017	China	Healthy		25	Yes	All	SSSEP	n.a.	n.a.	Arm 25 Hz, Waist 21 Hz; Thigh 17Hz	4.5s	9.5s	Right arm, waist, and thigh	3	3	Bandpass filter (15-27 Hz)	n.a.	n.a.	n.a.	n.a.	n.a.	n.a.	PSD	Simple threhold method (17, 21, 25)	n.a.	n.a.	n.a.	n.a.	n.a.	0.4256	offline	n.a.	0.3333
Gaze-independent ERP-BCIs: augmenting performance through location-congruent bimodal stimuli	2014	Netherlands	Healthy	10	8	Yes	No	P300	n.a.	n.a.	160 Hz	187.5ms	437.5ms	Both index fingers	2	2	Bandpass filter (0.1-60 Hz)	Yes	Threhold rejection (+100Hz)	Yes	n.a.	n.a.	n.a.	Raw	Step-wise LDA	n.a.	n.a.	n.a.	n.a.	n.a.	Yes (on the graph)	online	n.a.	n.a.
	2014	Netherlands	Healthy		8	Yes	No	P300	n.a.	n.a.	160 Hz	187.5ms	437.5ms	Both index fingers	2	2	Bandpass filter (0.1-60 Hz)	Yes	Threhold rejection (+100Hz)	Yes	n.a.	n.a.	n.a.	Raw	Step-wise LDA	n.a.	n.a.	n.a.	n.a.	n.a.	Yes (on the graph)	offline	n.a.	n.a.
	2014	Netherlands	Healthy		8	Yes	No	P300	n.a.	n.a.	160 Hz	187.5ms	437.5ms	Both index fingers	2	2	Bandpass filter (0.1-60 Hz)	Yes	Threhold rejection (+100Hz)	Yes	n.a.	n.a.	n.a.	Raw	Step-wise LDA	n.a.	n.a.	n.a.	n.a.	n.a.	0.8667	offline	n.a.	0.5
High performance with tactile P300 BCIs	2016	Germany	Healthy	28	12	Yes	All	P300	n.a.	n.a.	250 Hz	220ms	400ms	Left thigh, right thigh, abdomen, and lower neck	4	4	Bandpass filter (0.1-30 Hz)	n.a.	Threhold rejection (+70Hz)	n.a.	n.a.	n.a.	n.a.	Raw	Step-wise LDA	n.a.	n.a.	n.a.	n.a.	4.9	0.905	online	n.a.	0.25
	2016	Germany	Healthy		12	Yes	All	P300	n.a.	n.a.	250 Hz	220ms	400ms	Left thigh, right thigh, abdomen, and lower neck	4	4	Bandpass filter (0.1-30 Hz)	n.a.	Threhold rejection (+70Hz)	n.a.	n.a.	n.a.	n.a.	Raw	Step-wise LDA	n.a.	n.a.	n.a.	n.a.	n.a.	n.a. (but mentioned in word)	offline	n.a.	0.25
	2016	Germany	Healthy		12	Yes	All	P300	n.a.	n.a.	250 Hz	220ms	400ms	Index and middle fingers of both hands	4	4	Bandpass filter (0.1-30 Hz)	n.a.	Threhold rejection (+70Hz)	n.a.	n.a.	n.a.	n.a.	Raw	Step-wise LDA	n.a.	n.a.	n.a.	n.a.	n.a.	0.73	online	n.a.	0.25
	2016	Germany	Healthy		12	Yes	All	P300	n.a.	n.a.	250 Hz	220ms	400ms	Index and middle fingers of both hands	4	4	Bandpass filter (0.1-30 Hz)	n.a.	Threhold rejection (+70Hz)	n.a.	n.a.	n.a.	n.a.	Raw	Step-wise LDA	n.a.	n.a.	n.a.	n.a.	n.a.	0.65	online	n.a.	0.25
A hybrid BCI study: Temporal optimization for EEG single-trial classification by exploring hemodynamics from the simultaneously measured NIRS data	2014	China	Healthy	5	10	Yes	All	SSSEP	n.a.	n.a.	n.a.	6s	Random 6-8s	Wrist	2	2	used (but not mentioned frequency range)	n.a.	n.a.	n.a.	n.a.	n.a.	n.a.	CSP	LDA	n.a.	n.a.	n.a.	n.a.	n.a.	0.69	offline	n.a.	0.5
	2014	China	Healthy		10	Yes	All	SSSEP	n.a.	n.a.	n.a.	6s	Random 6-8s	Wrist	2	2	used (but not mentioned frequency range)	n.a.	n.a.	n.a.	n.a.	n.a.	n.a.	CSP	LDA	n.a.	n.a.	n.a.	n.a.	n.a.	0.786	offline	n.a.	0.5
	2014	China	Healthy		10	Yes	All	SSSEP	n.a.	n.a.	n.a.	6s	Random 6-8s	Wrist	2	2	used (but not mentioned frequency range)	n.a.	n.a.	n.a.	n.a.	n.a.	n.a.	CSP	LDA	n.a.	n.a.	n.a.	n.a.	n.a.	0.65	offline	n.a.	n.a.
	2014	China	Healthy		10	Yes	All	SSSEP	n.a.	n.a.	n.a.	6s	Random 6-8s	Wrist	2	2	used (but not mentioned frequency range)	n.a.	n.a.	n.a.	n.a.	n.a.	n.a.	CSP	LDA	n.a.	n.a.	n.a.	n.a.	n.a.	0.6	offline	n.a.	n.a.
Hybrid MI-SSSEP Paradigm for classifying left and right movement toward BCI for exoskeleton control	2019	Korea	Healthy	1	32	Yes	n.a.	SSSEP	Yes	n.a.	Left hand: 30 Hz; Right hand: 30 Hz	6s	4s	Both index fingers	2	2	Bandpass filter (0.1-50 Hz)	n.a.	Independent component analysis	n.a.	n.a.	n.a.	n.a.	SBCSP	LDA	n.a.	n.a.	n.a.	n.a.	n.a.	0.803	offline	n.a.	0.5
A hybrid three-class brain-computer interface system utilizing SSSEPs and transient ERPs	2016	Austria	Healthy	13	13	Yes	All	SSSEP	Yes	n.a.	Left index finger 21-29 Hz; Right index finger 21-29 Hz	11.5s	Random 3-4s	Both index fingers	2	3	designed frequency +- 1 Hz	Yes	Threhold rejection	n.a.	Yes	n.a.	n.a.	Raw	Shrinkage LDA	n.a.	n.a.	n.a.	n.a.	n.a.	0.4033	online	n.a.	0.3333
	2016	Austria	Healthy		10	Yes	All	P300	Yes	n.a.	Left index finger 21-29 Hz; Right index finger 21-29 Hz	11.5s	Random 3-4s	Both index fingers	2	3	10Hz low pass filter	Yes	Threhold rejection	n.a.	n.a.	Yes	n.a.	Raw	Shrinkage LDA	n.a.	n.a.	n.a.	n.a.	n.a.	0.4205	online	n.a.	0.3333
	2016	Austria	Healthy		23	Yes	All	SSSEP+P300	Yes	n.a.	Left index finger 21-29 Hz; Right index finger 21-29 Hz	11.5s	Random 3-4s	Both index fingers	2	3	designed frequency +- 1 Hz+10Hz low pass filter	Yes	Threhold rejection	n.a.	Yes	Yes	n.a.	Raw	Shrinkage LDA	n.a.	n.a.	n.a.	n.a.	n.a.	0.4448	online	n.a.	0.3333
	2016	Austria	Healthy		13	Yes	All	SSSEP	Yes	n.a.	Left index finger 21-29 Hz; Right index finger 21-29 Hz	11.5s	Random 3-4s	Both index fingers	2	3	designed frequency +- 1 Hz	Yes	Threhold rejection	n.a.	Yes	n.a.	n.a.	Raw	Shrinkage LDA	n.a.	n.a.	n.a.	n.a.	n.a.	0.4978	offline	n.a.	0.3333
	2016	Austria	Healthy		10	Yes	All	P300	Yes	n.a.	Left index finger 21-29 Hz; Right index finger 21-29 Hz	11.5s	Random 3-4s	Both index fingers	2	3	10Hz low pass filter	Yes	Threhold rejection	n.a.	n.a.	Yes	n.a.	Raw	Shrinkage LDA	n.a.	n.a.	n.a.	n.a.	n.a.	0.4822	offline	n.a.	0.3333
	2016	Austria	Healthy		23	Yes	All	SSSEP+P300	Yes	n.a.	Left index finger 21-29 Hz; Right index finger 21-29 Hz	11.5s	Random 3-4s	Both index fingers	2	3	designed frequency +- 1 Hz+10Hz low pass filter	Yes	Threhold rejection	n.a.	Yes	Yes	n.a.	Raw	Shrinkage LDA	n.a.	n.a.	n.a.	n.a.	n.a.	0.5115	offline	n.a.	0.3333
	2016	Austria	Healthy		23	Yes	All	SSSEP+P300	Yes	n.a.	Left index finger 21-29 Hz; Right index finger 21-29 Hz	11.5s	Random 3-4s	Both index fingers	2	3	designed frequency +- 1 Hz+10Hz low pass filter	Yes	Threhold rejection	n.a.	Yes	Yes	n.a.	Raw	Shrinkage LDA	n.a.	n.a.	n.a.	n.a.	n.a.	0.5297	offline	n.a.	0.3333
	2016	Austria	Healthy		13	Yes	All	SSSEP	Yes	n.a.	Left index finger 21-29 Hz; Right index finger 21-29 Hz	11.5s	Random 3-4s	Both index fingers	2	3	designed frequency +- 1 Hz	Yes	Threhold rejection	n.a.	Yes	n.a.	n.a.	Raw	Shrinkage LDA	n.a.	n.a.	n.a.	n.a.	n.a.	0.5378	offline	n.a.	0.3333
	2016	Austria	Healthy		10	Yes	All	P300	Yes	n.a.	Left index finger 21-29 Hz; Right index finger 21-29 Hz	11.5s	Random 3-4s	Both index fingers	2	3	10Hz low pass filter	Yes	Threhold rejection	n.a.	n.a.	Yes	n.a.	Raw	Shrinkage LDA	n.a.	n.a.	n.a.	n.a.	n.a.	0.4704	offline	n.a.	0.3333
	2016	Austria	Healthy		13	Yes	All	SSSEP+P300	Yes	n.a.	Left index finger 21-29 Hz; Right index finger 21-29 Hz	11.5s	Random 3-4s	Both index fingers	2	3	designed frequency +- 1 Hz+10Hz low pass filter	Yes	Threhold rejection	n.a.	Yes	Yes	n.a.	Raw	Shrinkage LDA	n.a.	n.a.	n.a.	n.a.	n.a.	0.5388	offline	n.a.	0.3333
	2016	Austria	Healthy		13	Yes	All	SSSEP+P300	Yes	n.a.	Left index finger 21-29 Hz; Right index finger 21-29 Hz	11.5s	Random 3-4s	Both index fingers	2	3	designed frequency +- 1 Hz+10Hz low pass filter	Yes	Threhold rejection	n.a.	Yes	Yes	n.a.	Raw	Shrinkage LDA	n.a.	n.a.	n.a.	n.a.	n.a.	0.5603	offline	n.a.	0.3333
Idle Mode Detection for Somatosensory-Based Brain-Computer Interface	2015	China	Healthy	14	62	Yes	Yes	SSSEP	n.a.	1.4 G	175 Hz	5s	Random 4.5-6.5s	Both wrists	2	2	7 types of frequency bands with the best	n.a.	n.a.	n.a.	n.a.	n.a.	n.a.	CSP	LDA	n.a.	0.71	n.a.	n.a.	n.a.	n.a.	offline	n.a.	n.a.
	2015	China	Healthy		62	Yes	Yes	SSSEP	n.a.	1.4 G	175 Hz	5s	Random 4.5-6.5s	Both wrists	2	2	7 types of frequency bands with the best	n.a.	n.a.	n.a.	n.a.	n.a.	n.a.	CSP	LDA	n.a.	0.81	n.a.	n.a.	n.a.	n.a.	offline	n.a.	n.a.
	2015	China	Healthy		62	Yes	Yes	SSSEP	n.a.	1.4 G	175 Hz	5s	Random 4.5-6.5s	Both wrists	2	2	7 types of frequency bands with the best	n.a.	n.a.	n.a.	n.a.	n.a.	n.a.	CSP	LDA	n.a.	0.86	n.a.	n.a.	n.a.	n.a.	offline	n.a.	n.a.
	2015	China	Healthy		62	Yes	Yes	SSSEP	n.a.	1.4 G	175 Hz	5s	Random 4.5-6.5s	Both wrists	2	2	7 types of frequency bands with the best	n.a.	n.a.	n.a.	n.a.	n.a.	n.a.	CSP	LDA	n.a.	Yes (on the graph)	Yes (on the graph)	n.a.	n.a.	n.a.	offline	n.a.	n.a.
	2015	China	Healthy		62	Yes	Yes	SSSEP	n.a.	1.4 G	175 Hz	5s	Random 4.5-6.5s	Both wrists	2	2	7 types of frequency bands with the best	n.a.	n.a.	n.a.	n.a.	n.a.	n.a.	CSP	LDA	n.a.	aggregate= 88.00% Yes (on the graph)	aggregate= 28 (10) Yes (on the graph)	n.a.	n.a.	n.a.	offline	n.a.	n.a.
	2015	China	Healthy		62	Yes	Yes	SSSEP	n.a.	1.4 G	175 Hz	5s	Random 4.5-6.5s	Both wrists	2	2	7 types of frequency bands with the best	n.a.	n.a.	n.a.	n.a.	n.a.	n.a.	CSP	LDA	n.a.	Yes (on the graph)	Yes (on the graph)	n.a.	n.a.	n.a.	offline	n.a.	n.a.
	2015	China	Healthy		62	Yes	Yes	SSSEP	n.a.	1.4 G	175 Hz	5s	Random 4.5-6.5s	Both wrists	2	2	7 types of frequency bands with the best	n.a.	n.a.	n.a.	n.a.	n.a.	n.a.	CSP	LDA	n.a.	Yes (on the graph)	Yes (on the graph)	n.a.	n.a.	n.a.	offline	n.a.	n.a.
	2015	China	Healthy		62	Yes	Yes	SSSEP	n.a.	1.4 G	175 Hz	5s	Random 4.5-6.5s	Both wrists	2	2	7 types of frequency bands with the best	n.a.	n.a.	n.a.	n.a.	n.a.	n.a.	CSP	LDA	n.a.	aggregate= 86.00% Yes (on the graph)	aggregate= 26 (8) Yes (on the graph)	n.a.	n.a.	n.a.	offline	n.a.	n.a.
	2015	China	Healthy		62	Yes	Yes	SSSEP	n.a.	1.4 G	175 Hz	5s	Random 4.5-6.5s	Both wrists	2	2	7 types of frequency bands with the best	n.a.	n.a.	n.a.	n.a.	n.a.	n.a.	CSP	LDA	n.a.	Yes (on the graph)	Yes (on the graph)	n.a.	n.a.	n.a.	offline	n.a.	n.a.
	2015	China	Healthy		62	Yes	Yes	SSSEP	n.a.	1.4 G	175 Hz	5s	Random 4.5-6.5s	Both wrists	2	2	7 types of frequency bands with the best	n.a.	n.a.	n.a.	n.a.	n.a.	n.a.	CSP	LDA	n.a.	Yes (on the graph)	Yes (on the graph)	n.a.	n.a.	n.a.	offline	n.a.	n.a.
	2015	China	Healthy		62	Yes	Yes	SSSEP	n.a.	1.4 G	175 Hz	5s	Random 4.5-6.5s	Both wrists	2	2	7 types of frequency bands with the best	n.a.	n.a.	n.a.	n.a.	n.a.	n.a.	CSP	LDA	n.a.	aggregate= 82.00% Yes (on the graph)	aggregate= 29 (8) Yes (on the graph)	n.a.	n.a.	n.a.	offline	n.a.	n.a.
	2015	China	Healthy		62	Yes	Yes	SSSEP	n.a.	1.4 G	175 Hz	5s	Random 4.5-6.5s	Both wrists	2	2	7 types of frequency bands with the best	n.a.	n.a.	n.a.	n.a.	n.a.	n.a.	CSP	LDA	n.a.	Yes (on the graph)	Yes (on the graph)	n.a.	n.a.	n.a.	offline	n.a.	n.a.
IMPROVED CLASSIFICATION IN TACTILE BCIS USING A NOISY LABEL MODEL	2018	America	n.a.	5	3	Yes	Yes	P300	n.a.	n.a.	200 Hz	100ms	Random 100-500ms	Both index fingers and both thighs	4	2	Bandpass filter (0.5-45 Hz)	Yes	n.a.	n.a.	n.a.	n.a.	n.a.	Raw + PCA	Modified Gaussian Mixture Model (GMM)	72.76%±14.41%	n.a.	n.a.	n.a.	n.a.	n.a.	offline	n.a.	n.a.
	2018	America	n.a.		3	Yes	Yes	P300	n.a.	n.a.	200 Hz	100ms	Random 100-500ms	Both index fingers and both thighs	3	2	Bandpass filter (0.5-45 Hz)	Yes	n.a.	n.a.	n.a.	n.a.	n.a.	Raw + PCA	Modified Gaussian Mixture Model (GMM)	94.07%±5.16%	n.a.	n.a.	n.a.	n.a.	n.a.	offline	n.a.	n.a.
	2018	America	n.a.		3	Yes	Yes	P300	n.a.	n.a.	200 Hz	100ms	Random 100-500ms	Both index fingers and both thighs	4	2	Bandpass filter (0.5-45 Hz)	Yes	n.a.	n.a.	n.a.	n.a.	n.a.	Raw + PCA	Modified Gaussian Mixture Model (GMM)	63.82%±7.32%	n.a.	n.a.	n.a.	n.a.	n.a.	offline	n.a.	n.a.
	2018	America	n.a.		3	Yes	Yes	P300	n.a.	n.a.	200 Hz	100ms	Random 100-500ms	Both index fingers and both thighs	3	2	Bandpass filter (0.5-45 Hz)	Yes	n.a.	n.a.	n.a.	n.a.	n.a.	Raw + PCA	Modified Gaussian Mixture Model (GMM)	80.36%±5.89%	n.a.	n.a.	n.a.	n.a.	n.a.	offline	n.a.	n.a.
Improvement in Classification of Tactile Event-Related Potentialsusing Random-Interval Tasks	2018	Japan	Healthy	7	19	Yes	All	P300	n.a.	n.a.	n.a.	250ms	500ms	Both index fingers	3	2	Bandpass filter (0.53-120 Hz)	Yes	Monitoring the electrooculogram	Yes	n.a.	n.a.	n.a.	Raw	Step-wise LDA	n.a.	n.a.	n.a.	n.a.	n.a.	Yes (on the graph)	offline	n.a.	n.a.
	2018	Japan	Healthy		19	Yes	All	P300	n.a.	n.a.	n.a.	250ms	500ms	Both index fingers	3	2	Bandpass filter (0.53-120 Hz)	Yes	Monitoring the electrooculogram	Yes	n.a.	n.a.	n.a.	Raw	Step-wise LDA	n.a.	n.a.	n.a.	n.a.	n.a.	Yes (on the graph)	offline	n.a.	n.a.
	2018	Japan	Healthy		19	Yes	All	P300	n.a.	n.a.	n.a.	250ms	500ms	Both index fingers	3	2	Bandpass filter (0.53-120 Hz)	Yes	Monitoring the electrooculogram	Yes	n.a.	n.a.	n.a.	Raw	Step-wise LDA	n.a.	n.a.	n.a.	n.a.	n.a.	Yes (on the graph)	offline	n.a.	n.a.
	2018	Japan	Healthy		19	Yes	All	P300	n.a.	n.a.	n.a.	250ms	Random 150-350ms	Both index fingers	3	2	Bandpass filter (0.53-120 Hz)	Yes	Monitoring the electrooculogram	Yes	n.a.	n.a.	n.a.	Raw	Step-wise LDA	n.a.	n.a.	n.a.	n.a.	n.a.	0.893	offline	n.a.	0.2
	2018	Japan	Healthy		19	Yes	All	P300	n.a.	n.a.	n.a.	250ms	250ms	Both index fingers	3	2	Bandpass filter (0.53-120 Hz)	Yes	Monitoring the electrooculogram	Yes	n.a.	n.a.	n.a.	Raw	Step-wise LDA	n.a.	n.a.	n.a.	n.a.	n.a.	0.74	offline	n.a.	0.2
Introducing the tactile speller: An ERP-based brain-computer interface for communication	2012	Netherlands	Healthy	12	64	Yes	Yes	P300	n.a.	0.7 N	n.a.	100 ms	200 ms	Both indexed, middle, and little fingers	6	2	Bandpass filter (0.5-12 Hz)	Yes	Threhold rejection (3.5 standard deviations)	n.a.	n.a.	Yes	n.a.	Raw	Logistic regression	n.a.	n.a.	n.a.	n.a.	n.a.	0.67	offline	n.a.	0.5
	2012	Netherlands	Healthy		64	Yes	Yes	P300	n.a.	0.7 N	n.a.	100 ms	200 ms	Both indexed, middle, and little fingers	6	6	Bandpass filter (0.5-12 Hz)	Yes	Threhold rejection (3.5 standard deviations)	n.a.	n.a.	Yes	n.a.	Raw	Logistic regression	n.a.	n.a.	n.a.	n.a.	7.8	0.82	offline	n.a.	0.1667
	2012	Netherlands	Healthy		64	Yes	Yes	P300	n.a.	0.7 N	n.a.	100 ms	200 ms	Both indexed, middle, and little fingers	6	2	Bandpass filter (0.5-12 Hz)	Yes	Threhold rejection (3.5 standard deviations)	n.a.	n.a.	Yes	n.a.	Raw	Logistic regression	n.a.	n.a.	n.a.	n.a.	n.a.	0.66	online	n.a.	0.5
	2012	Netherlands	Healthy		64	Yes	Yes	P300	n.a.	0.7 N	n.a.	100 ms	200 ms	Both indexed, middle, and little fingers	6	6	Bandpass filter (0.5-12 Hz)	Yes	Threhold rejection (3.5 standard deviations)	n.a.	n.a.	Yes	n.a.	Raw	Logistic regression	n.a.	n.a.	n.a.	n.a.	n.a.	0.79	online	n.a.	0.1667
MindBEAGLE — A new system for the assessment and communication with patients with disorders of consciousness and complete locked-in syndrom	2017	Austria	Disorder of consciousness and Locked-in syndrome	8	16	Yes	Yes	P300	n.a.	n.a.	n.a.	100ms	40ms	Both wrists	2	2	Bandpass filter (0.1-30 Hz)	Yes	Threhold rejection (+/-100 μV)	Yes	n.a.	n.a.	n.a.	Raw	LDA	n.a.	n.a.	n.a.	n.a.	n.a.	0.6273	offline	n.a.	0.125
	2017	Austria	Disorder of consciousness and Locked-in syndrome		16	Yes	Yes	P300	n.a.	n.a.	n.a.	100ms	40ms	Both wrists and back or shoulder	3	2	Bandpass filter (0.1-30 Hz)	Yes	Threhold rejection (+/-100 μV)	Yes	n.a.	n.a.	n.a.	Raw	LDA	n.a.	n.a.	n.a.	n.a.	n.a.	0.485	offline	n.a.	0.125
	2017	Austria	Disorder of consciousness and Locked-in syndrome		16	Yes	Yes	P300	n.a.	n.a.	n.a.	100ms	40ms	Both wrists	2	2	Bandpass filter (0.1-30 Hz)	Yes	Threhold rejection (+/-100 μV)	Yes	n.a.	n.a.	n.a.	Raw	LDA	n.a.	n.a.	n.a.	n.a.	n.a.	0.66	offline	n.a.	0.125
	2017	Austria	Disorder of consciousness and Locked-in syndrome		16	Yes	Yes	P300	n.a.	n.a.	n.a.	100ms	40ms	Both wrists and back or shoulder	3	2	Bandpass filter (0.1-30 Hz)	Yes	Threhold rejection (+/-100 μV)	Yes	n.a.	n.a.	n.a.	Raw	LDA	n.a.	n.a.	n.a.	n.a.	n.a.	0.4286	offline	n.a.	0.125
Mobile Switch Control Using Auditory and Haptic Steady State Response in Ear-EEG	2018	America	Healthy	3	n.a.	n.a.	n.a.	SSSEP	n.a.	n.a.	n.a.	7s	n.a.	n.a.	1	3	used (but not mentioned frequency range)	n.a.	n.a.	n.a.	n.a.	n.a.	n.a.	Raw	Simple threhold method (11, 15, 20)	n.a.	n.a.	n.a.	n.a.	n.a.	0.4889	online	n.a.	0.3333
A Multi-Class Tactile Brain–Computer Interface Based on Stimulus-Induced Oscillatory Dynamics	2018	Canada	Healthy	12	32	Yes	Yes	SSSEP	n.a.	1.4 G	Left wrist 23 Hz; Right wrist 27 Hz	5s	Random 4.5-6.5s	Both wrists	2	2	Bandpass filter (8-26 Hz)	n.a.	n.a.	n.a.	n.a.	n.a.	n.a.	CSP	LDA	n.a.	n.a.	n.a.	n.a.	n.a.	0.799	offline	n.a.	0.5
	2018	Canada	Healthy		32	Yes	Yes	SSSEP	n.a.	1.4 G	Left wrist 23 Hz; Right wrist 27 Hz	5s	Random 4.5-6.5s	Both wrists	2	2	Bandpass filter (8-26 Hz)	n.a.	n.a.	n.a.	n.a.	n.a.	n.a.	CSP	LDA	n.a.	n.a.	n.a.	n.a.	n.a.	0.738	offline	n.a.	0.5
	2018	Canada	Healthy		32	Yes	Yes	SSSEP	n.a.	1.4 G	Left wrist 23 Hz; Right wrist 27 Hz	5s	Random 4.5-6.5s	Both wrists	2	2	Bandpass filter (8-26 Hz)	n.a.	n.a.	n.a.	n.a.	n.a.	n.a.	CSP	LDA	n.a.	n.a.	n.a.	n.a.	n.a.	0.834	offline	n.a.	0.5
	2018	Canada	Healthy		32	Yes	Yes	SSSEP	n.a.	1.4 G	Left wrist 23 Hz; Right wrist 27 Hz	5s	Random 4.5-6.5s	Both wrists	2	2	Bandpass filter (8-26 Hz)	n.a.	n.a.	n.a.	n.a.	n.a.	n.a.	CSP	LDA	n.a.	n.a.	n.a.	n.a.	n.a.	0.696	offline	n.a.	0.5
	2018	Canada	Healthy		32	Yes	Yes	SSSEP	n.a.	1.4 G	Left wrist 23 Hz; Right wrist 27 Hz	5s	Random 4.5-6.5s	Both wrists	2	2	Bandpass filter (8-26 Hz)	n.a.	n.a.	n.a.	n.a.	n.a.	n.a.	CSP	LDA	n.a.	n.a.	n.a.	n.a.	n.a.	0.813	offline	n.a.	0.5
	2018	Canada	Healthy		32	Yes	Yes	SSSEP	n.a.	1.4 G	Left wrist 23 Hz; Right wrist 27 Hz	5s	Random 4.5-6.5s	Both wrists	2	2	Bandpass filter (8-26 Hz)	n.a.	n.a.	n.a.	n.a.	n.a.	n.a.	CSP	LDA	n.a.	n.a.	n.a.	n.a.	n.a.	0.751	offline	n.a.	0.5
	2018	Canada	Healthy		32	Yes	Yes	SSSEP	n.a.	1.4 G	Left wrist 23 Hz; Right wrist 27 Hz	5s	Random 4.5-6.5s	Both wrists	2	2	best frequency band	n.a.	n.a.	n.a.	n.a.	n.a.	n.a.	CSP	LDA	n.a.	n.a.	n.a.	n.a.	n.a.	0.845	offline	n.a.	0.5
	2018	Canada	Healthy		32	Yes	Yes	SSSEP	n.a.	1.4 G	Left wrist 23 Hz; Right wrist 27 Hz	5s	Random 4.5-6.5s	Both wrists	2	2	best frequency band	n.a.	n.a.	n.a.	n.a.	n.a.	n.a.	CSP	LDA	n.a.	n.a.	n.a.	n.a.	n.a.	0.755	offline	n.a.	0.5
	2018	Canada	Healthy		32	Yes	Yes	SSSEP	n.a.	1.4 G	Left wrist 23 Hz; Right wrist 27 Hz	5s	Random 4.5-6.5s	Both wrists	2	2	best frequency band	n.a.	n.a.	n.a.	n.a.	n.a.	n.a.	CSP	LDA	n.a.	n.a.	n.a.	n.a.	n.a.	0.861	offline	n.a.	0.5
	2018	Canada	Healthy		32	Yes	Yes	SSSEP	n.a.	1.4 G	Left wrist 23 Hz; Right wrist 27 Hz	5s	Random 4.5-6.5s	Both wrists	2	2	best frequency band	n.a.	n.a.	n.a.	n.a.	n.a.	n.a.	CSP	LDA	n.a.	n.a.	n.a.	n.a.	n.a.	0.743	offline	n.a.	0.5
	2018	Canada	Healthy		32	Yes	Yes	SSSEP	n.a.	1.4 G	Left wrist 23 Hz; Right wrist 27 Hz	5s	Random 4.5-6.5s	Both wrists	2	2	best frequency band	n.a.	n.a.	n.a.	n.a.	n.a.	n.a.	CSP	LDA	n.a.	n.a.	n.a.	n.a.	n.a.	0.852	offline	n.a.	0.5
	2018	Canada	Healthy		32	Yes	Yes	SSSEP	n.a.	1.4 G	Left wrist 23 Hz; Right wrist 27 Hz	5s	Random 4.5-6.5s	Both wrists	2	2	best frequency band	n.a.	n.a.	n.a.	n.a.	n.a.	n.a.	CSP	LDA	n.a.	n.a.	n.a.	n.a.	n.a.	0.778	offline	n.a.	0.5
	2018	Canada	Healthy		32	Yes	Yes	SSSEP	n.a.	1.4 G	Left wrist 23 Hz; Right wrist 27 Hz	5s	Random 4.5-6.5s	Both wrists	2	3	Bandpass filter (8-26 Hz)	n.a.	n.a.	n.a.	n.a.	n.a.	n.a.	CSP	LDA	n.a.	n.a.	n.a.	n.a.	n.a.	0.618	offline	n.a.	0.333
	2018	Canada	Healthy		32	Yes	Yes	SSSEP	n.a.	1.4 G	Left wrist 23 Hz; Right wrist 27 Hz	5s	Random 4.5-6.5s	Both wrists	2	3	Bandpass filter (8-26 Hz)	n.a.	n.a.	n.a.	n.a.	n.a.	n.a.	CSP	LDA	n.a.	n.a.	n.a.	n.a.	n.a.	0.641	offline	n.a.	0.333
	2018	Canada	Healthy		32	Yes	Yes	SSSEP	n.a.	1.4 G	Left wrist 23 Hz; Right wrist 27 Hz	5s	Random 4.5-6.5s	Both wrists	2	3	Bandpass filter (8-26 Hz)	n.a.	n.a.	n.a.	n.a.	n.a.	n.a.	CSP	LDA	n.a.	n.a.	n.a.	n.a.	n.a.	0.714	offline	n.a.	0.333
	2018	Canada	Healthy		32	Yes	Yes	SSSEP	n.a.	1.4 G	Left wrist 23 Hz; Right wrist 27 Hz	5s	Random 4.5-6.5s	Both wrists	2	3	Bandpass filter (8-26 Hz)	n.a.	n.a.	n.a.	n.a.	n.a.	n.a.	CSP	LDA	n.a.	n.a.	n.a.	n.a.	n.a.	0.75	offline	n.a.	0.333
	2018	Canada	Healthy		32	Yes	Yes	SSSEP	n.a.	1.4 G	Left wrist 23 Hz; Right wrist 27 Hz	5s	Random 4.5-6.5s	Both wrists	2	3	best frequency band	n.a.	n.a.	n.a.	n.a.	n.a.	n.a.	CSP	LDA	n.a.	n.a.	n.a.	n.a.	n.a.	0.646	offline	n.a.	0.333
	2018	Canada	Healthy		32	Yes	Yes	SSSEP	n.a.	1.4 G	Left wrist 23 Hz; Right wrist 27 Hz	5s	Random 4.5-6.5s	Both wrists	2	3	best frequency band	n.a.	n.a.	n.a.	n.a.	n.a.	n.a.	CSP	LDA	n.a.	n.a.	n.a.	n.a.	n.a.	0.662	offline	n.a.	0.333
	2018	Canada	Healthy		32	Yes	Yes	SSSEP	n.a.	1.4 G	Left wrist 23 Hz; Right wrist 27 Hz	5s	Random 4.5-6.5s	Both wrists	2	3	best frequency band	n.a.	n.a.	n.a.	n.a.	n.a.	n.a.	CSP	LDA	n.a.	n.a.	n.a.	n.a.	n.a.	0.622	offline	n.a.	0.333
	2018	Canada	Healthy		32	Yes	Yes	SSSEP	n.a.	1.4 G	Left wrist 23 Hz; Right wrist 27 Hz	5s	Random 4.5-6.5s	Both wrists	2	3	best frequency band	n.a.	n.a.	n.a.	n.a.	n.a.	n.a.	CSP	LDA	n.a.	n.a.	n.a.	n.a.	n.a.	0.655	offline	n.a.	0.333
	2018	Canada	Healthy		32	Yes	Yes	SSSEP	n.a.	1.4 G	Left wrist 23 Hz; Right wrist 27 Hz	5s	Random 4.5-6.5s	Both wrists	2	4	best frequency band	n.a.	n.a.	n.a.	n.a.	n.a.	n.a.	CSP	LDA	n.a.	n.a.	n.a.	n.a.	n.a.	0.594	offline	n.a.	0.25
Multi–command Chest Tactile Brain Computer Interface for Small Vehicle Robot Navigation	2013	Japan	Healthy	5	16	Yes	All	P300	n.a.	n.a.	200 Hz	100ms	400ms	Chest	5	5	Bandpass filter (0.1-60 Hz)	n.a.	n.a.	n.a.	n.a.	n.a.	n.a.	Raw	Step-wise LDA	Yes (on the graph)	n.a.	n.a.	n.a.	2.23 (1.84)	0.56	online	n.a.	0.2
	2013	Japan	Healthy		16	Yes	All	P300	n.a.	n.a.	200 Hz	100ms	400ms	Chest	5	5	Bandpass filter (0.1-60 Hz)	n.a.	n.a.	n.a.	n.a.	n.a.	n.a.	Raw	SVM	Yes (on the graph)	n.a.	n.a.	n.a.	28.65 (25.55)	0.68	offline	n.a.	0.2
A Novel Auditory-tactile P300-based BCI Paradigm	2019	China	Healthy	6	8	No	No	P300	n.a.	n.a.	n.a.	260ms	250ms	Waist	6	6	Bandpass filter (0.5-45 Hz)	Yes	n.a.	n.a.	n.a.	n.a.	n.a.	Raw	BLDA	n.a.	n.a.	n.a.	n.a.	Yes (on the graph)	Yes (on the graph)	offline	n.a.	n.a.
	2019	China	Healthy		8	No	No	P300	n.a.	n.a.	n.a.	260ms	250ms	Waist	6	6	Bandpass filter (0.5-45 Hz)	Yes	n.a.	n.a.	n.a.	n.a.	n.a.	Raw	BLDA	n.a.	n.a.	n.a.	n.a.	Yes (on the graph)	0.69	online	n.a.	n.a.
An Optimizational Tactile P300 Brain-Computer Interface Paradigm	2018	China	Healthy	10	22	Yes	No	P300	n.a.	n.a.	n.a.	200ms	200ms	Inside and outside of the shoulder, elbow and wrist	6	6	High pass filter 0.1 Hz	Yes	n.a.	n.a.	n.a.	n.a.	n.a.	Raw	Step-wise LDA	n.a.	n.a.	n.a.	n.a.	Yes (on the graph)	Yes (on the graph)	offline	n.a.	n.a.
	2018	China	Healthy		22	Yes	No	P300	n.a.	n.a.	n.a.	200ms	200ms	Inside and outside of the shoulder, elbow and wrist	6	6	High pass filter 0.1 Hz	Yes	n.a.	n.a.	n.a.	n.a.	n.a.	Raw	Step-wise LDA	n.a.	n.a.	n.a.	n.a.	Yes (on the graph)	Yes (on the graph)	offline	n.a.	n.a.
	2018	China	Healthy		22	Yes	No	P300	n.a.	n.a.	n.a.	200ms	0ms	Inside and outside of the shoulder, elbow and wrist	6	6	High pass filter 0.1 Hz	Yes	n.a.	n.a.	n.a.	n.a.	n.a.	Raw	Step-wise LDA	n.a.	n.a.	n.a.	n.a.	Yes (on the graph)	Yes (on the graph)	offline	n.a.	n.a.
P300 responses classification improvement in tactile BCI with touch-sense glove	2014	Japan	Healthy	5	8	Yes	All	P300	n.a.	n.a.	300 Hz	100ms	500ms	All fingers in either hand	5	5	Bandpass filter (0.1-40Hz)	n.a.	n.a.	n.a.	n.a.	n.a.	n.a.	Raw	Step-wise LDA	Yes (on the graph)	n.a.	n.a.	n.a.	3.93 (1.58)	0.72	online	n.a.	0.2
Performance of a tactile P300 speller for healthy people and severely disabled patients	2013	Austria	Healthy	16	8	Yes	All	P300	n.a.	n.a.	n.a.	n.a.	n.a.	Both wrists	2	2	Bandpass filter (0.1-30 Hz)	Yes	n.a.	n.a.	n.a.	n.a.	n.a.	Raw	LDA	n.a.	n.a.	n.a.	n.a.	n.a.	1	offline	n.a.	0.125
	2013	Austria	Healthy		8	Yes	All	P300	n.a.	n.a.	n.a.	n.a.	n.a.	Both wrists and back	3	2	Bandpass filter (0.1-30 Hz)	Yes	n.a.	n.a.	n.a.	n.a.	n.a.	Raw	LDA	n.a.	n.a.	n.a.	n.a.	n.a.	0.8	offline	n.a.	0.125
	2013	Austria	Locked-in syndrome		8	Yes	All	P300	n.a.	n.a.	n.a.	n.a.	n.a.	Both wrists	2	2	Bandpass filter (0.1-30 Hz)	Yes	n.a.	n.a.	n.a.	n.a.	n.a.	Raw	LDA	n.a.	n.a.	n.a.	n.a.	n.a.	0.8	offline	n.a.	0.125
	2013	Austria	Locked-in syndrome		8	Yes	All	P300	n.a.	n.a.	n.a.	n.a.	n.a.	Both wrists and back	3	2	Bandpass filter (0.1-30 Hz)	Yes	n.a.	n.a.	n.a.	n.a.	n.a.	Raw	LDA	n.a.	n.a.	n.a.	n.a.	n.a.	0.533	offline	n.a.	0.125
Preserved somatosensory discrimination predicts consciousness recovery in unresponsive wakefulness syndrome	2018	Italy	Unresponsive wakefulness syndrome and Disorder of consciousness	18	8	Yes	Yes	P300	n.a.	n.a.	n.a.	n.a.	n.a.	Both wrists	2	2	Bandpass filter (0.1-30 Hz)	n.a.	Threhold rejection (+/-100 mV)	Yes	n.a.	n.a.	n.a.	Raw	LDA	n.a.	n.a.	n.a.	n.a.	n.a.	0.3153	online	n.a.	0.125
	2018	Italy	Healthy		8	Yes	Yes	P300	n.a.	n.a.	n.a.	n.a.	n.a.	Both wrists and back	3	2	Bandpass filter (0.1-30 Hz)	n.a.	Threhold rejection (+/-100 mV)	Yes	n.a.	n.a.	n.a.	Raw	LDA	n.a.	n.a.	n.a.	n.a.	n.a.	0.925	online	n.a.	0.125
	2018	Italy	Unresponsive wakefulness syndrome and Disorder of consciousness		8	Yes	Yes	P300	n.a.	n.a.	n.a.	n.a.	n.a.	Both wrists	2	2	Bandpass filter (0.1-30 Hz)	n.a.	Threhold rejection (+/-100 mV)	Yes	n.a.	n.a.	n.a.	Raw	LDA	n.a.	n.a.	n.a.	n.a.	n.a.	0.2115	online	n.a.	0.125
	2018	Italy	Healthy		8	Yes	Yes	P300	n.a.	n.a.	n.a.	n.a.	n.a.	Both wrists and back	3	2	Bandpass filter (0.1-30 Hz)	n.a.	Threhold rejection (+/-100 mV)	Yes	n.a.	n.a.	n.a.	Raw	LDA	n.a.	n.a.	n.a.	n.a.	n.a.	0.8333	online	n.a.	0.125
The Role of Transient Target Stimuli in a Steady-State Somatosensory Evoked Potential-Based Brain–Computer Interface Setup	2016	Austria	Healthy	14	13	Yes	All	SSSEP	Yes	n.a.	Left index: 21-29 Hz; Right index:21-29 Hz	11.5s	Random 3-4s	Both index fingers	2	3	Designed frequency +- 1 Hz	Yes	Manual inspection and Threhold rejection (90 and 60μV)	n.a.	Yes	n.a.	n.a.	Raw	Shrinkage LDA	n.a.	n.a.	n.a.	n.a.	n.a.	0.4237	offline	n.a.	0.3333
	2016	Austria	Healthy		10	Yes	All	P300	Yes	n.a.	Left index: 21-29 Hz; Right index:21-29 Hz	11.5s	Random 3-4s	Both index fingers	2	3	Low pass filter 10 Hz	Yes	Manual inspection and Threhold rejection (90 and 60μV)	n.a.	n.a.	Yes	n.a.	Raw	Shrinkage LDA	n.a.	n.a.	n.a.	n.a.	n.a.	0.4841	offline	n.a.	0.3333
	2016	Austria	Healthy		6	Yes	All	P300	Yes	n.a.	Left index: 21-29 Hz; Right index:21-29 Hz	11.5s	Random 3-4s	Both index fingers	2	3	Low pass filter 10 Hz	n.a.	Manual inspection and Threhold rejection (90 and 60μV)	n.a.	n.a.	n.a.	n.a.	Raw	Shrinkage LDA	n.a.	n.a.	n.a.	n.a.	n.a.	0.3791	offline	n.a.	0.3333
	2016	Austria	Healthy		6	Yes	All	SSSEP+P300	Yes	n.a.	Left index: 21-29 Hz; Right index:21-29 Hz	11.5s	Random 3-4s	Both index fingers	2	3	Low pass filter 10 Hz	n.a.	Manual inspection and Threhold rejection (90 and 60μV)	n.a.	n.a.	n.a.	n.a.	Raw	Shrinkage LDA	n.a.	n.a.	n.a.	n.a.	n.a.	0.4348	offline	n.a.	0.3333
Selective Sensation Based Brain-Computer Interface via Mechanical Vibrotactile Stimulation	2013	China	Healthy	9	32	Yes	Yes	SSSEP	n.a.	1.4 G	175 Hz	3.5s	Random4.5-6.5s	Both wrists	2	2	Bandpass filter (8-26 Hz)	n.a.	n.a.	n.a.	n.a.	n.a.	n.a.	CSP	LDA	n.a.	n.a.	n.a.	n.a.	n.a.	Yes (on the graph)	offline	n.a.	0.5
	2013	China	Healthy		32	Yes	Yes	SSSEP	n.a.	1.4 G	175 Hz	3.5s	Random4.5-6.5s	Both wrists	2	2	Bandpass filter (8-26 Hz)	n.a.	n.a.	n.a.	n.a.	n.a.	n.a.	CSP	LDA	n.a.	n.a.	n.a.	n.a.	n.a.	Yes (on the graph)	online	n.a.	0.5
Somatosensory evoked potentials elicited by stimulating two fingers from one hand — Usable for BCI?	2011	Austria	Healthy	14	4	No	No	SSSEP	Yes	n.a.	13-35 Hz	7.5s	n.a.	Thumb and the middle finger of the right hand	2	2	n/a	Yes	Manual inspection and threhold rejection	n.a.	n.a.	n.a.	n.a.	Raw + FFT	Fisher's LDA	n.a.	n.a.	n.a.	n.a.	n.a.	0.668	offline	n.a.	0.5
	2011	Austria	Healthy		4	No	No	SSSEP	Yes	n.a.	13-35 Hz	7.5s	n.a.	Thumb and the middle finger of the right hand	2	2	n/a	Yes	Manual inspection and threhold rejection	n.a.	n.a.	n.a.	n.a.	Raw + FFT	Fisher's LDA	n.a.	n.a.	n.a.	n.a.	n.a.	0.666	offline	n.a.	0.5
	2011	Austria	Healthy		4	No	No	SSSEP	Yes	n.a.	13-35 Hz	7.5s	n.a.	Thumb and the middle finger of the right hand	2	2	n/a	Yes	Manual inspection and threhold rejection	n.a.	n.a.	n.a.	n.a.	Raw + FFT	Fisher's LDA	n.a.	n.a.	n.a.	n.a.	n.a.	0.586	offline	n.a.	0.5
Spatial patterns of SSSEP under the selective attention to tactile stimuli in each hand	2014	Korea	n.a.	3	30	Yes	n.a.	SSSEP	n.a.	n.a.	Left thumb: 22 Hz; Right thumb: 27 Hz	10s	n.a.	Both thumbs	2	2	0.5-40 Hz	n.a.	n.a.	n.a.	n.a.	n.a.	n.a.	FFT	SVM	n.a.	n.a.	n.a.	n.a.	n.a.	0.8083	offline	n.a.	0.5
	2014	Korea	n.a.		30	Yes	n.a.	SSSEP	n.a.	n.a.	Left thumb: 22 Hz; Right thumb: 27 Hz	10s	n.a.	Both thumbs	2	2	0.5-40 Hz	n.a.	n.a.	n.a.	n.a.	n.a.	n.a.	FFT + CSP	SVM	n.a.	n.a.	n.a.	n.a.	n.a.	0.8125	offline	n.a.	0.5
Stability and distribution of steady-state somatosensory evoked potentials elicited by vibro-tactile stimulation	2012	Austria	Healthy	9	3	Yes	Yes	SSSEP	Yes	n.a.	19-29 Hz	10s	6s	All fingers in right hands	5	2	designed frequency +- 1 Hz	Yes	Manual inspection and threhold rejection	n.a.	n.a.	n.a.	n.a.	Raw	LDA	n.a.	Yes (on the graph)	n.a.	n.a.	n.a.	n.a.	offline	n.a.	0.5
	2012	Austria	Healthy		3	Yes	Yes	SSSEP	Yes	n.a.	19-29 Hz	10s	6s	All fingers in right hands	5	2	designed frequency +- 1 Hz	Yes	Manual inspection and threhold rejection	n.a.	n.a.	n.a.	n.a.	Raw	LDA	n.a.	Yes (on the graph)	n.a.	n.a.	n.a.	n.a.	offline	n.a.	0.5
	2012	Austria	Healthy		3	Yes	Yes	SSSEP	Yes	n.a.	19-29 Hz	10s	6s	All fingers in right hands	5	2	designed frequency +- 1 Hz	Yes	Manual inspection and threhold rejection	n.a.	n.a.	n.a.	n.a.	Raw	LDA	n.a.	Yes (on the graph)	n.a.	n.a.	n.a.	n.a.	offline	n.a.	0.5
	2012	Austria	Healthy		3	Yes	Yes	SSSEP	Yes	n.a.	19-29 Hz	10s	6s	All fingers in right hands	5	2	designed frequency +- 1 Hz	Yes	Manual inspection and threhold rejection	n.a.	n.a.	n.a.	n.a.	Raw	LDA	n.a.	Yes (on the graph)	n.a.	n.a.	n.a.	n.a.	offline	n.a.	0.5
	2012	Austria	Healthy		3	Yes	Yes	SSSEP	Yes	n.a.	19-29 Hz	10s	6s	All fingers in right hands	5	2	designed frequency +- 1 Hz	Yes	Manual inspection and threhold rejection	n.a.	n.a.	n.a.	n.a.	Raw	LDA	n.a.	Yes (on the graph)	n.a.	n.a.	n.a.	n.a.	offline	n.a.	0.5
Steady-State Somatosensory Evoked Potential based Brain-Computer Interface for Sit-to-Stand Movement Intention	2019	Korea	n.a.	n.a.	32	Yes	All	SSSEP	Yes	n.a.	20-34 Hz	4S	6s	Both index fingers	2	2	8 different frequency bands	n.a.	n.a.	n.a.	n.a.	n.a.	n.a.	CSP	SVM	n.a.	n.a.	n.a.	n.a.	n.a.	0.668	offline	n.a.	0.5
Steady-state somatosensory evoked potentials for brain-controlled wheelchair	2016	Korea	Healthy	3	30	Yes	n.a.	SSSEP	n.a.	n.a.	17 Hz, 22 Hz, 27 Hz	5s	5s	Both index fingers and big toe of right foot	3	3	n.a.	n.a.	n.a.	n.a.	n.a.	n.a.	n.a.	CSP	RLDA	n.a.	n.a.	n.a.	n.a.	n.a.	0.76	online	n.a.	n.a.
	2016	Korea	Healthy		30	Yes	n.a.	SSSEP	n.a.	n.a.	18 Hz, 22 Hz, 27 Hz	5s	5s	Both index fingers and big toe of right foot	3	3	n.a.	n.a.	n.a.	n.a.	n.a.	n.a.	n.a.	FFT + CSP	RLDA	n.a.	n.a.	n.a.	n.a.	n.a.	0.8096	online	n.a.	n.a.
Steady-state somatosensory evoked potentials: Suitable brain signals for brain-computer interfaces?	2006	Austria	Healthy	5	4	Yes	Yes	SSSEP	Yes	n.a.	17 to 35 Hz (Left minus Right = 5 Hz)	4.2s	Random 2.8s+	Both index fingers	2	2	Bandpass filter (0.1-30 Hz)	Yes	n.a.	n.a.	Yes	n.a.	n.a.	Raw	LDA	n.a.	n.a.	n.a.	n.a.	n.a.	0.716	offline	n.a.	0.5
	2006	Austria	Healthy		4	Yes	Yes	SSSEP	Yes	n.a.	17 to 35 Hz (Left minus Right = 5 Hz)	4.2s	Random 2.8s+	Both index fingers	2	2	Bandpass filter (0.1-30 Hz)	Yes	n.a.	n.a.	Yes	n.a.	n.a.	Raw	LDA	n.a.	n.a.	n.a.	n.a.	n.a.	0.6704	online	n.a.	0.5
Successful BCI communication via high‑frequency SSVEP or visual, audio or tactile P300 in 30 tested volunteers	2019	Poland	Healthy	25	4	Yes	n.a.	P300	n.a.	n.a.	n.a.	200ms	Random 300-450ms	Both hands and neck	3	2	Low pass filter 12 Hz	Yes	n.a.	n.a.	n.a.	Yes	n.a.	Raw	Shrinkage LDA	n.a.	n.a.	n.a.	n.a.	0.51 (0.13)	0.5792	online	n.a.	0.5
	2019	Poland	Minimally conscious state		4	Yes	n.a.	P300	n.a.	n.a.	n.a.	200ms	Random 300-450ms	Both hands and neck	3	2	Low pass filter 12 Hz	Yes	n.a.	n.a.	n.a.	Yes	n.a.	Raw	Shrinkage LDA	n.a.	n.a.	n.a.	n.a.	n.a.	0.85	online	n.a.	0.5
A tactile Brain-Computer Interface for severely disabled patients	2014	Spain	Healthy	18	8	Yes	n.a.	P300	n.a.	n.a.	n.a.	150ms	150ms	Little finger, ring finger, middle finger and index finger of the left and right hand.	8	2	Bandpass filter (0.1-30 Hz)	Yes	n.a.	n.a.	n.a.	n.a.	n.a.	Raw	LDA	n.a.	n.a.	n.a.	n.a.	n.a.	0.694	offline	n.a.	0.125
	2014	Spain	Healthy		8	Yes	n.a.	P300	n.a.	n.a.	n.a.	150ms	150ms	Both wrists and the back	3	2	Bandpass filter (0.1-30 Hz)	Yes	n.a.	n.a.	n.a.	n.a.	n.a.	Raw	LDA	n.a.	n.a.	n.a.	n.a.	n.a.	0.8	offline	n.a.	0.3333
	2014	Spain	Amyotrophic Lateral Sclerosis		8	Yes	n.a.	P300	n.a.	n.a.	n.a.	150ms	150ms	Both wrists and the back	3	2	Bandpass filter (0.1-30 Hz)	Yes	n.a.	n.a.	n.a.	n.a.	n.a.	Raw	LDA	n.a.	n.a.	n.a.	n.a.	n.a.	0.533	offline	n.a.	0.3333
Tactile brain-computer interface using classification of P300 responses evoked by full body spatial vibrotactile stimuli	2016	Japan	Healthy	10	8	Yes	All	P300	n.a.	n.a.	40 Hz	100ms	400-430ms	Full body (left arm, right arm, shoulder, waist, left leg, and right leg)	6	6	Bandpass filter (0.1-60Hz)	Yes	n.a.	n.a.	n.a.	n.a.	n.a.	Raw	Step-wise LDA	n.a.	n.a.	n.a.	n.a.	1.31 (1.22)	0.5367	online	n.a.	0.1667
Tactile event-related potentials in amyotrophic lateral sclerosis (ALS):Implications for brain-computer interface	2015	Italy	Amyotrophic Lateral Sclerosis	24	1	Yes	n.a.	P300	n.a.	1.5 N	20 Hz for non-target, 100 Hz for target	600ms	1400ms	Both hand both palms	2	2	Low pass filter 8 Hz	Yes	(a) signal amplitudes exceeding the threshold of ±70μV, (b) ocular artefacts identified by a blind source separation algorithm, (c) significant Spearman correlation between one of the scalp channels and the EOG channel。	Yes	n.a.	n.a.	n.a.	Raw	SVM	n.a.	Yes (on the graph)	Yes (on the graph)	n.a.	n.a.	Yes (on the graph)	offline	n.a.	n.a.
	2015	Italy	Amyotrophic Lateral Sclerosis		1	Yes	n.a.	P300	n.a.	1.5 N	20 Hz for non-target, 100 Hz for target	600ms	1400ms	Both hand both palms	2	2	Low pass filter 8 Hz	Yes	(a) signal amplitudes exceeding the threshold of ±70μV, (b) ocular artefacts identified by a blind source separation algorithm, (c) significant Spearman correlation between one of the scalp channels and the EOG channel。	Yes	n.a.	n.a.	n.a.	Raw	SVM	n.a.	0.43	0.15	n.a.	n.a.	0.73	offline	n.a.	n.a.
	2015	Italy	Amyotrophic Lateral Sclerosis		1	Yes	n.a.	P300	n.a.	1.5 N	20 Hz for non-target, 100 Hz for target	600ms	1400ms	Both hand both palms	2	2	Low pass filter 8 Hz	Yes	(a) signal amplitudes exceeding the threshold of ±70μV, (b) ocular artefacts identified by a blind source separation algorithm, (c) significant Spearman correlation between one of the scalp channels and the EOG channel。	Yes	n.a.	n.a.	n.a.	Raw	SVM	n.a.	Yes (on the graph)	Yes (on the graph)	n.a.	n.a.	Yes (on the graph)	offline	n.a.	n.a.
	2015	Italy	Amyotrophic Lateral Sclerosis		1	Yes	n.a.	P300	n.a.	1.5 N	20 Hz for non-target, 100 Hz for target	600ms	1400ms	Both hand both palms	2	2	Low pass filter 8 Hz	Yes	(a) signal amplitudes exceeding the threshold of ±70μV, (b) ocular artefacts identified by a blind source separation algorithm, (c) significant Spearman correlation between one of the scalp channels and the EOG channel。	Yes	n.a.	n.a.	n.a.	Raw	SVM	n.a.	Yes (on the graph)	Yes (on the graph)	n.a.	n.a.	Yes (on the graph)	offline	n.a.	n.a.
	2015	Italy	Healthy		1	Yes	n.a.	P300	n.a.	1.5 N	20 Hz for non-target, 100 Hz for target	600ms	1400ms	Both hand both palms	2	2	Low pass filter 8 Hz	Yes	(a) signal amplitudes exceeding the threshold of ±70μV, (b) ocular artefacts identified by a blind source separation algorithm, (c) significant Spearman correlation between one of the scalp channels and the EOG channel。	Yes	n.a.	n.a.	n.a.	Raw	SVM	n.a.	Yes (on the graph)	Yes (on the graph)	n.a.	n.a.	Yes (on the graph)	offline	n.a.	n.a.
	2015	Italy	Healthy		1	Yes	n.a.	P300	n.a.	1.5 N	20 Hz for non-target, 100 Hz for target	600ms	1400ms	Both hand both palms	2	2	Low pass filter 8 Hz	Yes	(a) signal amplitudes exceeding the threshold of ±70μV, (b) ocular artefacts identified by a blind source separation algorithm, (c) significant Spearman correlation between one of the scalp channels and the EOG channel。	Yes	n.a.	n.a.	n.a.	Raw	SVM	n.a.	0.55	0.1	n.a.	n.a.	0.8	offline	n.a.	n.a.
	2015	Italy	Healthy		1	Yes	n.a.	P300	n.a.	1.5 N	20 Hz for non-target, 100 Hz for target	600ms	1400ms	Both hand both palms	2	2	Low pass filter 8 Hz	Yes	(a) signal amplitudes exceeding the threshold of ±70μV, (b) ocular artefacts identified by a blind source separation algorithm, (c) significant Spearman correlation between one of the scalp channels and the EOG channel。	Yes	n.a.	n.a.	n.a.	Raw	SVM	n.a.	Yes (on the graph)	Yes (on the graph)	n.a.	n.a.	Yes (on the graph)	offline	n.a.	n.a.
	2015	Italy	Healthy		1	Yes	n.a.	P300	n.a.	1.5 N	20 Hz for non-target, 100 Hz for target	600ms	1400ms	Both hand both palms	2	2	Low pass filter 8 Hz	Yes	(a) signal amplitudes exceeding the threshold of ±70μV, (b) ocular artefacts identified by a blind source separation algorithm, (c) significant Spearman correlation between one of the scalp channels and the EOG channel。	Yes	n.a.	n.a.	n.a.	Raw	SVM	n.a.	Yes (on the graph)	Yes (on the graph)	n.a.	n.a.	Yes (on the graph)	offline	n.a.	n.a.
	2015	Italy	Amyotrophic Lateral Sclerosis		1	Yes	n.a.	P300	n.a.	1.5 N	20 Hz for non-target, 100 Hz for target	600ms	1400ms	Both hand both palms	2	2	Low pass filter 8 Hz	Yes	(a) signal amplitudes exceeding the threshold of ±70μV, (b) ocular artefacts identified by a blind source separation algorithm, (c) significant Spearman correlation between one of the scalp channels and the EOG channel。	Yes	n.a.	n.a.	n.a.	Raw	SVM	n.a.	Yes (on the graph)	Yes (on the graph)	n.a.	n.a.	Yes (on the graph)	offline	n.a.	n.a.
	2015	Italy	Amyotrophic Lateral Sclerosis		1	Yes	n.a.	P300	n.a.	1.5 N	20 Hz for non-target, 100 Hz for target	600ms	1400ms	Both hand both palms	2	2	Low pass filter 8 Hz	Yes	(a) signal amplitudes exceeding the threshold of ±70μV, (b) ocular artefacts identified by a blind source separation algorithm, (c) significant Spearman correlation between one of the scalp channels and the EOG channel。	Yes	n.a.	n.a.	n.a.	Raw	SVM	n.a.	0.4	0.09	n.a.	n.a.	0.76	offline	n.a.	n.a.
	2015	Italy	Amyotrophic Lateral Sclerosis		1	Yes	n.a.	P300	n.a.	1.5 N	20 Hz for non-target, 100 Hz for target	600ms	1400ms	Both hand both palms	2	2	Low pass filter 8 Hz	Yes	(a) signal amplitudes exceeding the threshold of ±70μV, (b) ocular artefacts identified by a blind source separation algorithm, (c) significant Spearman correlation between one of the scalp channels and the EOG channel。	Yes	n.a.	n.a.	n.a.	Raw	SVM	n.a.	Yes (on the graph)	Yes (on the graph)	n.a.	n.a.	Yes (on the graph)	offline	n.a.	n.a.
	2015	Italy	Amyotrophic Lateral Sclerosis		1	Yes	n.a.	P300	n.a.	1.5 N	20 Hz for non-target, 100 Hz for target	600ms	1400ms	Both hand both palms	2	2	Low pass filter 8 Hz	Yes	(a) signal amplitudes exceeding the threshold of ±70μV, (b) ocular artefacts identified by a blind source separation algorithm, (c) significant Spearman correlation between one of the scalp channels and the EOG channel。	Yes	n.a.	n.a.	n.a.	Raw	SVM	n.a.	Yes (on the graph)	Yes (on the graph)	n.a.	n.a.	Yes (on the graph)	offline	n.a.	n.a.
	2015	Italy	Healthy		1	Yes	n.a.	P300	n.a.	1.5 N	20 Hz for non-target, 100 Hz for target	600ms	1400ms	Both hand both palms	2	2	Low pass filter 8 Hz	Yes	(a) signal amplitudes exceeding the threshold of ±70μV, (b) ocular artefacts identified by a blind source separation algorithm, (c) significant Spearman correlation between one of the scalp channels and the EOG channel。	Yes	n.a.	n.a.	n.a.	Raw	SVM	n.a.	Yes (on the graph)	Yes (on the graph)	n.a.	n.a.	Yes (on the graph)	offline	n.a.	n.a.
	2015	Italy	Healthy		1	Yes	n.a.	P300	n.a.	1.5 N	20 Hz for non-target, 100 Hz for target	600ms	1400ms	Both hand both palms	2	2	Low pass filter 8 Hz	Yes	(a) signal amplitudes exceeding the threshold of ±70μV, (b) ocular artefacts identified by a blind source separation algorithm, (c) significant Spearman correlation between one of the scalp channels and the EOG channel。	Yes	n.a.	n.a.	n.a.	Raw	SVM	n.a.	0.47	0.06	n.a.	n.a.	0.8	offline	n.a.	n.a.
	2015	Italy	Healthy		1	Yes	n.a.	P300	n.a.	1.5 N	20 Hz for non-target, 100 Hz for target	600ms	1400ms	Both hand both palms	2	2	Low pass filter 8 Hz	Yes	(a) signal amplitudes exceeding the threshold of ±70μV, (b) ocular artefacts identified by a blind source separation algorithm, (c) significant Spearman correlation between one of the scalp channels and the EOG channel。	Yes	n.a.	n.a.	n.a.	Raw	SVM	n.a.	Yes (on the graph)	Yes (on the graph)	n.a.	n.a.	Yes (on the graph)	offline	n.a.	n.a.
	2015	Italy	Healthy		1	Yes	n.a.	P300	n.a.	1.5 N	20 Hz for non-target, 100 Hz for target	600ms	1400ms	Both hand both palms	2	2	Low pass filter 8 Hz	Yes	(a) signal amplitudes exceeding the threshold of ±70μV, (b) ocular artefacts identified by a blind source separation algorithm, (c) significant Spearman correlation between one of the scalp channels and the EOG channel。	Yes	n.a.	n.a.	n.a.	Raw	SVM	n.a.	Yes (on the graph)	Yes (on the graph)	n.a.	n.a.	Yes (on the graph)	offline	n.a.	n.a.
A tactile P300 based brain computer interface system for communication in iOS devices	2018	America	Healthy	4	8	Yes	n.a.	P300	n.a.	n.a.	n.a.	n.a.	n.a.	Index, middle, and ring finger on the right hand	3	3	Bandpass filter (13-30 Hz)	n.a.	n.a.	n.a.	n.a.	n.a.	n.a.	FFT	Simple threhold method (19-20, 22-24, 28-30)	n.a.	66.67%±7.20%	n.a.	n.a.	n.a.	n.a.	online	n.a.	0.3333
A tactile P300 brain-computer interface	2010	Netherlands	Healthy	11	8	Yes	All	P300	n.a.	n.a.	160 Hz	188ms	438ms	Waist	2	2	Bandpass filter (0.1-60 Hz)	Yes	n.a.	n.a.	n.a.	n.a.	n.a.	Raw	Step-wise LDA	n.a.	n.a.	n.a.	Yes (on the graph)	1.72	Yes (on the graph)	online	n.a.	0.5
	2010	Netherlands	Healthy		8	Yes	All	P300	n.a.	n.a.	160 Hz	188ms	438ms	Waist	4	4	Bandpass filter (0.1-60 Hz)	Yes	n.a.	n.a.	n.a.	n.a.	n.a.	Raw	Step-wise LDA	n.a.	n.a.	n.a.	Yes (on the graph)	1.81	Yes (on the graph)	online	n.a.	0.25
	2010	Netherlands	Healthy		8	Yes	All	P300	n.a.	n.a.	160 Hz	188ms	438ms	Waist	6	6	Bandpass filter (0.1-60 Hz)	Yes	n.a.	n.a.	n.a.	n.a.	n.a.	Raw	Step-wise LDA	n.a.	n.a.	n.a.	Yes (on the graph)	1.56	Yes (on the graph)	online	n.a.	0.1667
	2010	Netherlands	Healthy		8	Yes	All	P300	n.a.	n.a.	160 Hz	188ms	438ms	Waist	4	4	Bandpass filter (0.1-60 Hz)	Yes	n.a.	n.a.	n.a.	n.a.	n.a.	Raw	Step-wise LDA	n.a.	n.a.	n.a.	Yes (on the graph)	1.43	Yes (on the graph)	online	n.a.	0.1667
	2010	Netherlands	Healthy		8	Yes	All	P300	n.a.	n.a.	160 Hz	188ms	438ms	Waist	6	6	Bandpass filter (0.1-60 Hz)	Yes	n.a.	n.a.	n.a.	n.a.	n.a.	Raw	Step-wise LDA	n.a.	n.a.	n.a.	Yes (on the graph)	2.15	Yes (on the graph)	online	n.a.	0.1667
	2010	Netherlands	Healthy		8	Yes	All	P300	n.a.	n.a.	160 Hz	63ms	313ms	Waist	6	6	Bandpass filter (0.1-60 Hz)	Yes	n.a.	n.a.	n.a.	n.a.	n.a.	Raw	Step-wise LDA	n.a.	n.a.	n.a.	Yes (on the graph)	2.18	Yes (on the graph)	online	n.a.	0.1667
	2010	Netherlands	Healthy		8	Yes	All	P300	n.a.	n.a.	160 Hz	188ms	188 ms	Waist	6	6	Bandpass filter (0.1-60 Hz)	Yes	n.a.	n.a.	n.a.	n.a.	n.a.	Raw	Step-wise LDA	n.a.	n.a.	n.a.	Yes (on the graph)	3.71	Yes (on the graph)	online	n.a.	0.1667
	2010	Netherlands	Healthy		8	Yes	All	P300	n.a.	n.a.	160 Hz	376ms	0ms	Waist	6	6	Bandpass filter (0.1-60 Hz)	Yes	n.a.	n.a.	n.a.	n.a.	n.a.	Raw	Step-wise LDA	n.a.	n.a.	n.a.	Yes (on the graph)	0.75	Yes (on the graph)	online	n.a.	0.1667
	2010	Netherlands	Healthy		8	Yes	All	P300	n.a.	n.a.	160 Hz	188ms	188ms	Waist	6	6	Bandpass filter (0.1-60 Hz)	Yes	n.a.	n.a.	n.a.	n.a.	n.a.	Raw	Step-wise LDA	n.a.	n.a.	n.a.	Yes (on the graph)	2.8	Yes (on the graph)	online	n.a.	0.1667
	2010	Netherlands	Healthy		8	Yes	All	P300	n.a.	n.a.	160 Hz	188ms	63ms	Waist	6	6	Bandpass filter (0.1-60 Hz)	Yes	n.a.	n.a.	n.a.	n.a.	n.a.	Raw	Step-wise LDA	n.a.	n.a.	n.a.	Yes (on the graph)	2.82	Yes (on the graph)	online	n.a.	0.1667
	2010	Netherlands	Healthy		8	Yes	All	P300	n.a.	n.a.	160 Hz	125ms	125ms	Waist	6	6	Bandpass filter (0.1-60 Hz)	Yes	n.a.	n.a.	n.a.	n.a.	n.a.	Raw	Step-wise LDA	n.a.	n.a.	n.a.	Yes (on the graph)	1.87	Yes (on the graph)	online	n.a.	0.1667
	2010	Netherlands	Healthy		8	Yes	All	P300	n.a.	n.a.	160 Hz	125ms	638ms	Waist	6	6	Bandpass filter (0.1-60 Hz)	Yes	n.a.	n.a.	n.a.	n.a.	n.a.	Raw	Step-wise LDA	n.a.	n.a.	n.a.	Yes (on the graph)	2.16	Yes (on the graph)	online	n.a.	0.1667
Tactile P300 Brian-Computer Interface Paradigm for Robot Arm Control	2018	China	Healthy	5	14	Yes	All	P300	n.a.	n.a.	n.a.	SOA 400 ms	SOA 400 ms	Open wrist, close wrist, elbow up, elbow down, shoulder up, and should down	6	6	High pass filter 0.1 Hz	Yes	n.a.	n.a.	n.a.	n.a.	n.a.	Raw	Step-wise LDA	n.a.	n.a.	n.a.	n.a.	n.a.	0.89	offline	n.a.	0.1667
	2018	China	Healthy		14	Yes	All	P300	n.a.	n.a.	n.a.	SOA 500 ms	SOA 500 ms	Open wrist, close wrist, elbow up, elbow down, shoulder up, and should down	6	6	High pass filter 0.1 Hz	Yes	n.a.	n.a.	n.a.	n.a.	n.a.	Raw	Step-wise LDA	n.a.	n.a.	n.a.	n.a.	n.a.	0.9198	offline	n.a.	0.1667
	2018	China	Healthy		14	Yes	All	P300	n.a.	n.a.	n.a.	SOA 400 ms or 500 ms	SOA 400 ms or 500 ms	Open wrist, close wrist, elbow up, elbow down, shoulder up, and should down	6	6	High pass filter 0.1 Hz	Yes	n.a.	n.a.	n.a.	n.a.	n.a.	Raw	Step-wise LDA	n.a.	n.a.	n.a.	n.a.	12.2 (1.76)	0.8466	online	n.a.	0.1667
A tactile P300-based BCI for communication and detection of awareness	2013	Austria	Healthy	10	n.a.	n.a.	n.a.	n.a.	n.a.	n.a.	n.a.	n.a.	n.a.	Both wrists	2	2	n.a.	n.a.	n.a.	n.a.	n.a.	n.a.	n.a.	Raw	n.a.	n.a.	n.a.	n.a.	n.a.	n.a.	1	n/a	n.a.	0.125
	2013	Austria	Healthy		n.a.	n.a.	n.a.	n.a.	n.a.	n.a.	n.a.	n.a.	n.a.	Both wrists and the back	3	2	n.a.	n.a.	n.a.	n.a.	n.a.	n.a.	n.a.	Raw	n.a.	n.a.	n.a.	n.a.	n.a.	n.a.	0.8	n/a	n.a.	0.125
	2013	Austria	Healthy		n.a.	n.a.	n.a.	n.a.	n.a.	n.a.	n.a.	n.a.	n.a.	Index, middle, ring, and little finger on both hands	8	8	n.a.	n.a.	n.a.	n.a.	n.a.	n.a.	n.a.	Raw	n.a.	n.a.	n.a.	n.a.	n.a.	n.a.	0.694	n/a	n.a.	0.125
Tactile Stimulation Improves Sensorimotor Rhythm-Based BCI Performance in Stroke Patients	2019	China	Stroke	11	32	Yes	Yes	SSSEP	n.a.	n.a.	n.a.	5s	5s	Wrist of the paretic hand	1	2	Bandpass filter (8-30 Hz)	n.a.	n.a.	n.a.	n.a.	n.a.	n.a.	CSP	LDA	n.a.	n.a.	n.a.	n.a.	n.a.	0.54	online	n.a.	0.5
	2019	China	Stroke		32	Yes	Yes	SSSEP	n.a.	n.a.	n.a.	5s	5s	Wrist of the paretic hand	1	2	Bandpass filter (8-30 Hz)	n.a.	n.a.	n.a.	n.a.	n.a.	n.a.	CSP	LDA	n.a.	n.a.	n.a.	n.a.	n.a.	Yes (on the graph)	offline	n.a.	0.5
	2019	China	Stroke		5	Yes	Yes	SSSEP	n.a.	n.a.	n.a.	5s	5s	Wrist of the paretic hand	1	2	Bandpass filter (8-30 Hz)	n.a.	n.a.	n.a.	n.a.	n.a.	n.a.	CSP	LDA	n.a.	n.a.	n.a.	n.a.	n.a.	Yes (on the graph)	offline	n.a.	0.5
	2019	China	Stroke		7	Yes	Yes	SSSEP	n.a.	n.a.	n.a.	5s	5s	Wrist of the paretic hand	1	2	Bandpass filter (8-30 Hz)	n.a.	n.a.	n.a.	n.a.	n.a.	n.a.	CSP	LDA	n.a.	n.a.	n.a.	n.a.	n.a.	Yes (on the graph)	offline	n.a.	0.5
	2019	China	Stroke		13	Yes	Yes	SSSEP	n.a.	n.a.	n.a.	5s	5s	Wrist of the paretic hand	1	2	Bandpass filter (8-30 Hz)	n.a.	n.a.	n.a.	n.a.	n.a.	n.a.	CSP	LDA	n.a.	n.a.	n.a.	n.a.	n.a.	Yes (on the graph)	offline	n.a.	0.5
	2019	China	Stroke		17	Yes	Yes	SSSEP	n.a.	n.a.	n.a.	5s	5s	Wrist of the paretic hand	1	2	Bandpass filter (8-30 Hz)	n.a.	n.a.	n.a.	n.a.	n.a.	n.a.	CSP	LDA	n.a.	n.a.	n.a.	n.a.	n.a.	Yes (on the graph)	offline	n.a.	0.5
Towards an EEG-based Intelligent Wheelchair Driving System with Vibro-tactile Stimuli	2016	Korea	Healthy	5	30	Yes	n.a.	SSSEP	Yes	3.7 V	13-35 Hz	5s	5s	Both hands and left foot	3	3	Bandpass filter (0.5-35 Hz)	n.a.	n.a.	n.a.	n.a.	n.a.	n.a.	FFT + CSP	RLDA	n.a.	n.a.	n.a.	n.a.	n.a.	n.a.	online	n.a.	n.a.
Vibrotactile Brain–Computer Interface with Error-Detecting Codes	2016	Thailand	Healthy	3	13	Yes	All	P300	n.a.	n.a.	n.a.	200ms	500ms	Both wrists and both middle fingers	4	4	Bandpass filter (1-13 Hz)	Yes	n.a.	n.a.	n.a.	n.a.	n.a.	Raw	SVM	n.a.	n.a.	n.a.	n.a.	3.49 (1.19)	0.75	offline	n.a.	0.25
	2016	Thailand	Healthy		13	Yes	All	P300	n.a.	n.a.	n.a.	200ms	500ms	Both wrists and both middle fingers	4	4	Bandpass filter (1-13 Hz)	Yes	n.a.	n.a.	n.a.	n.a.	n.a.	Raw	SVM	n.a.	n.a.	n.a.	n.a.	4.02 (1.05)	0.8704	offline	n.a.	0.25
A Vibrotactile P300-Based Brain–Computer Interface for Consciousness Detection and Communication	2014	Belgium	Locked-in syndrome	6	8	Yes	All	P300	n.a.	n.a.	n.a.	110ms	40ms	Both wrists and the neck (one patient with left wrist, the neck, and the scapula)	3	3	Bandpass filter (0.1-30 Hz)	Yes	n.a.	Yes	n.a.	n.a.	n.a.	Raw	LDA	n.a.	n.a.	n.a.	n.a.	n.a.	0.553	online	n.a.	0.1
	2014	Belgium	Locked-in syndrome		8	Yes	All	P300	n.a.	n.a.	n.a.	110ms	40ms	Both wrists (one patient with left wrist and the neck)	2	2	Bandpass filter (0.1-30 Hz)	Yes	n.a.	Yes	n.a.	n.a.	n.a.	Raw	LDA	n.a.	n.a.	n.a.	n.a.	n.a.	0.8	online	n.a.	0.1
Vibrotactile stimulus frequency optimization for the haptic BCI prototype	2012	Japan	n.a.	3	8	Yes	n.a.	P300	n.a.	n.a.	333 Hz	SOA 600ms	SOA 600ms	Both indexed fingers	2	2	Bandpass filter (0.1-40 Hz)	n.a.	n.a.	n.a.	n.a.	n.a.	n.a.	Raw	n.a.	n.a.	n.a.	n.a.	n.a.	14.07 (9.49)	0.6667	offline	n.a.	0.25
Virtual Reality Feedback Environment for BrainComputer Interface Paradigm Using Tactile andBone–conduction Auditory Modality Paradigms	2014	Japan	Healthy	n.a.	8	Yes	All	P300	n.a.	n.a.	n.a.	100ms	300ms	Hand	n/a	4	Bandpass filter (0.1-60 Hz)	n.a.	n.a.	n.a.	n.a.	n.a.	n.a.	Raw	Step-wise LDA	Yes (on the graph)	n.a.	n.a.	n.a.	n.a.	n.a.	online	n.a.	n.a.
Wheelchair Control based on Steady-StateSomatosensory Evoked Potentials	2015	Korea	Healthy	4	30	Yes	n.a.	SSSEP	Yes	n.a.	13-35 Hz	5s	5s	Both wrists and the left foot	3	3	Bandpass filter (0.5-40 Hz)	n.a.	n.a.	n.a.	n.a.	n.a.	n.a.	FFT + CSP	RLDA	n.a.	n.a.	n.a.	n.a.	n.a.	n.a.	online	n.a.	n.a.
Multimodal stimulation for a P300-based BCI	2007	Italy	Healthy	8	n.a.	Yes	n.a.	P300	n.a.	n.a.	250	n.a.	n.a.	Both hands and both wrists	8	8	n.a.	n.a.	n.a.	n.a.	n.a.	n.a.	n.a.	Raw	Step-wise LDA	n.a.	n.a.	n.a.	n.a.	n.a.	0.68	online	n.a.	0.125
Effects of Skin Friction on Tactile P300 Brain-Computer Interface Performance	2021	China	Healthy	10	14	Yes	All	P300	n.a.	n.a.	n.a.	200ms	400ms	Left palm, right palm, abdomen, left ankle, and right ankle	5	2	Bandpass filter (0.1-30 Hz)	Yes	Threhold rejection (10th and 90th percentiles)	yes	n.a.	n.a.	n.a.	Raw	Bayesian LDA	n.a.	n.a.	n.a.	n.a.	Yes (on the graph)	Yes (on the graph)	offline	n.a.	0.2
	2021	China	Healthy		14	Yes	All	P300	n.a.	n.a.	n.a.	200ms	400ms	Left palm, right palm, abdomen, left ankle, and right ankle	5	2	Bandpass filter (0.1-30 Hz)	Yes	Threhold rejection (10th and 90th percentiles)	yes	n.a.	n.a.	n.a.	Raw	Bayesian LDA	n.a.	n.a.	n.a.	n.a.	Yes (on the graph)	Yes (on the graph)	offline	n.a.	0.2
	2021	China	Healthy		14	Yes	All	P300	n.a.	n.a.	n.a.	200ms	400ms	Left palm, right palm, abdomen, left ankle, and right ankle	5	2	Bandpass filter (0.1-30 Hz)	Yes	Threhold rejection (10th and 90th percentiles)	yes	n.a.	n.a.	n.a.	Raw	Bayesian LDA	n.a.	n.a.	n.a.	n.a.	Yes (on the graph)	Yes (on the graph)	offline	n.a.	0.2
	2021	China	Healthy		14	Yes	All	P300	n.a.	n.a.	n.a.	200ms	400ms	Left palm, right palm, abdomen, left ankle, and right ankle	5	2	Bandpass filter (0.1-30 Hz)	Yes	Threhold rejection (10th and 90th percentiles)	yes	n.a.	n.a.	n.a.	Raw	Bayesian LDA	n.a.	n.a.	n.a.	n.a.	Yes (on the graph)	Yes (on the graph)	offline	n.a.	0.2
	2021	China	Healthy		14	Yes	All	P300	n.a.	n.a.	n.a.	200ms	400ms	Left palm, right palm, abdomen, left ankle, and right ankle	5	2	Bandpass filter (0.1-30 Hz)	Yes	Threhold rejection (10th and 90th percentiles)	yes	n.a.	n.a.	n.a.	Raw	Bayesian LDA	n.a.	n.a.	n.a.	n.a.	Yes (on the graph)	Yes (on the graph)	offline	n.a.	0.2
	2021	China	Healthy		14	Yes	All	P300	n.a.	n.a.	n.a.	200ms	400ms	Left palm, right palm, abdomen, left ankle, and right ankle	5	2	Bandpass filter (0.1-30 Hz)	Yes	Threhold rejection (10th and 90th percentiles)	yes	n.a.	n.a.	n.a.	Raw	Bayesian LDA	n.a.	n.a.	n.a.	n.a.	Yes (on the graph)	Yes (on the graph)	offline	n.a.	0.2
	2021	China	Healthy		14	Yes	All	P300	n.a.	n.a.	n.a.	200ms	400ms	Left palm, right palm, abdomen, left ankle, and right ankle	5	2	Bandpass filter (0.1-30 Hz)	Yes	Threhold rejection (10th and 90th percentiles)	yes	n.a.	n.a.	n.a.	Raw	Bayesian LDA	n.a.	n.a.	n.a.	n.a.	6.95	0.645	offline	n.a.	0.2
	2021	China	Healthy		14	Yes	All	P300	n.a.	n.a.	n.a.	200ms	400ms	Left palm, right palm, abdomen, left ankle, and right ankle	5	2	Bandpass filter (0.1-30 Hz)	Yes	Threhold rejection (10th and 90th percentiles)	yes	n.a.	n.a.	n.a.	Raw	Bayesian LDA	n.a.	n.a.	n.a.	n.a.	3.36	0.755	offline	n.a.	0.2
Enhanced Generalization Performance for Motor Imagery BCI via Sensory Stimulation	2021	China	Healthy	4	64	Yes	Yes	SSSEP	n.a.	1.4 G	27 Hz	6s	Random 3.5-5s	Both wrists	2	2	Bandpass filter (48-52 Hz)	n.a.	Manual inspection	n.a.	n.a.	n.a.	n.a.	CSP	SVM	n.a.	n.a.	n.a.	n.a.	n.a.	0.786	offline	n.a.	0.5
A P300 Brain-Computer Interface Paradigm Based on Electric and Vibration Simple Command Tactile Stimulation.	2021	China	Healthy	17	32	Yes	Yes	P300	n.a.	n.a.	target stimuli frequency was set as 100 Hz; disturbances frequency was set to be 23 Hz	150ms for target; 200ms for non-target	n.a.	Both index fingers	2	2	Bandpass filter (0.5-30 Hz)	n.a.	Independent component analysis	Yes	n.a.	n.a.	n.a.	CSP	LDA	n.a.	n.a.	n.a.	n.a.	6.75 (1.17)	0.9488	offline	n.a.	0.5
	2021	China	Healthy		32	Yes	Yes	P300	n.a.	n.a.	target stimuli frequency was set as 100 Hz; disturbances frequency was set to be 23 Hz	150ms for target; 200ms for non-target	n.a.	Both index fingers	2	2	Bandpass filter (0.5-30 Hz)	n.a.	Independent component analysis	Yes	n.a.	n.a.	n.a.	CSP	LDA	n.a.	n.a.	n.a.	n.a.	Yes (on the graph)	Yes (on the graph)	offline	n.a.	0.5
	2021	China	Healthy		32	Yes	Yes	P300	n.a.	n.a.	target stimuli frequency was set as 100 Hz; disturbances frequency was set to be 23 Hz	150ms for target; 200ms for non-target	n.a.	Both index fingers	2	2	Bandpass filter (0.5-30 Hz)	n.a.	Independent component analysis	Yes	n.a.	n.a.	n.a.	CSP	LDA	n.a.	n.a.	n.a.	n.a.	Yes (on the graph)	Yes (on the graph)	offline	n.a.	0.5
	2021	China	Healthy		32	Yes	Yes	P300	n.a.	n.a.	target stimuli frequency was set as 100 Hz; disturbances frequency was set to be 23 Hz	150ms for target; 200ms for non-target	n.a.	Both index fingers	2	2	Bandpass filter (0.5-30 Hz)	n.a.	Independent component analysis	Yes	n.a.	n.a.	n.a.	CSP	LDA	n.a.	n.a.	n.a.	n.a.	Yes (on the graph)	Yes (on the graph)	offline	n.a.	0.5
	2021	China	Healthy		32	Yes	Yes	P300	n.a.	n.a.	target stimuli frequency was set as 100 Hz; disturbances frequency was set to be 23 Hz	150ms for target; 200ms for non-target	n.a.	Both index fingers	2	2	Bandpass filter (0.5-30 Hz)	n.a.	Independent component analysis	Yes	n.a.	n.a.	n.a.	CSP	LDA	n.a.	n.a.	n.a.	n.a.	Yes (on the graph)	Yes (on the graph)	offline	n.a.	0.5
Subject-Transfer Approach based on Convolutional Neural Network for the SSSEP-BCIs	2021	Korea	Healthy	2	23	Yes	n.a.	SSSEP	Yes	n.a.	Left 30Hz; Right 28-31 Hz	6s	4s	Both index fingers	3	3	n.a.	n.a.	n.a.	n.a.	n.a.	n.a.	n.a.	Raw	CNN	n.a.	n.a.	n.a.	n.a.	n.a.	0.7381	online	Yes	0.33
	2021	Korea	Healthy		23	Yes	n.a.	SSSEP	Yes	n.a.	Left 30Hz; Right 28-31 Hz	6s	4s	Both index fingers	3	3	n.a.	n.a.	n.a.	n.a.	n.a.	n.a.	n.a.	Raw	CNN	n.a.	n.a.	n.a.	n.a.	n.a.	0.7929	online	Yes	0.33
A Tactile Brain-Computer Interface for Virtual Wheelchair Control at Home	2021	Germany	Amyotrophic Lateral Sclerosis	1	12	Yes	Yes	P300	n.a.	n.a.	n.a.	220ms	n.a.	Left & right knees, abdomen, upper back	4	4	Bandpass filter (0.1-30 Hz)	n.a.	Threhold rejection (± 75 μV)	Yes	n.a.	n.a.	n.a.	Raw	Step-wise LDA	n.a.	n.a.	n.a.	n.a.	n.a.	0.677	offline	n.a.	0.25
	2021	Germany	Amyotrophic Lateral Sclerosis		12	Yes	Yes	P300	n.a.	n.a.	n.a.	220ms	n.a.	Left & right knees, abdomen, upper back	4	4	Bandpass filter (0.1-30 Hz)	n.a.	Threhold rejection (± 75 μV)	Yes	n.a.	n.a.	n.a.	Raw	Step-wise LDA	n.a.	n.a.	n.a.	n.a.	n.a.	0.602	offline	n.a.	0.25
Towards Improved Vibro-Tactile P300 BCIs	2021	Spain	Healthy	4	16	Yes	Yes	P300	n.a.	n.a.	n.a.	100ms	75ms	Both ankles and both shoulders, navel, both hands	7	2	Bandpass filter (0.5-30 Hz)	Yes	n.a.	Yes	n.a.	n.a.	n.a.	Raw	Time-variant LDA	n.a.	n.a.	n.a.	n.a.	1.5 (0.1)	0.95	offline	n.a.	0.5
